# Supplementary material for: An miRNA signature associated with tumor mutation burden in endometrial cancer
Source: Biosci Rep. 2020 Nov 13;40(11):BSR20203398. doi: 10.1042/BSR20203398 (PMC7670578; doi:10.1042/BSR20203398)
Supplement: Supplementary Tables S1-S4 [file BSR-2020-3398_supp1.zip]

Archive with 4 entries (4 files):
- BSR-2020-3398_suppST1.xlsx
- BSR-2020-3398_suppST2.xlsx
- BSR-2020-3398_suppST3.xlsx
- BSR-2020-3398_suppST4.xlsx
