# Supplementary material for: An miRNA signature associated with tumor mutation burden in endometrial cancer
Source: Biosci Rep. 2020 Nov 13;40(11):BSR20203398. doi: 10.1042/BSR20203398 (PMC7670578; doi:10.1042/BSR20203398)
Supplement: Supplementary Tables S1-S4 [file BSR-2020-3398_supp1.zip › BSR-2020-3398_suppST1.xlsx]

## Sheet: supplementary table 1
Name	Low TMB(mean)	High TMB (mean)	LogFC	P Value	FDR
hsa-miR-887-3p	8.45293	4.92613	-0.778998	0.000181282	0.00250438
hsa-miR-511-5p	2.76606	5.81747	1.07256	1.75919e-06	0.000109049
hsa-miR-3677-3p	9.82507	14.8312	0.594097	0.000117832	0.00183131
hsa-miR-4772-3p	3.81066	6.43112	0.75503	6.52089e-05	0.00115823
hsa-miR-4746-5p	5.10397	8.29026	0.699797	9.27766e-08	2.37834e-05
hsa-miR-196a-5p	116.384	496.221	2.09208	1.90894e-05	0.000474689
hsa-miR-3170	3.62549	6.46514	0.834507	0.000618654	0.00576894
hsa-miR-3074-5p	17.6422	28.6721	0.700621	4.5792e-05	0.000854021
hsa-miR-708-3p	198.134	122.775	-0.69046	0.000297874	0.00323978
hsa-miR-629-3p	5.89635	9.38342	0.670292	3.7496e-06	0.000174825
hsa-miR-296-5p	8.17988	2.39596	-1.77148	0.00106479	0.00709229
hsa-miR-224-3p	2.78031	1.60836	-0.789657	1.76781e-05	0.000474689
hsa-miR-34c-5p	160.999	49.3652	-1.70548	9.69034e-07	7.22899e-05
hsa-miR-676-3p	3.89459	2.53806	-0.617744	1.29993e-05	0.000440411
hsa-miR-150-5p	354.69	548.629	0.629271	0.00161667	0.00972611
hsa-miR-196b-5p	3153.7	5067.34	0.684183	2.50206e-05	0.000518483
hsa-miR-153-5p	19.1376	34.8662	0.865417	0.000108668	0.00176231
hsa-miR-142-5p	54.2124	90.9192	0.745963	1.41687e-05	0.000440411
hsa-miR-1266-5p	21.2353	38.3224	0.851721	2.45856e-05	0.000518483
hsa-miR-616-3p	1.64311	2.57976	0.650809	2.76087e-05	0.000542002
hsa-miR-155-5p	347.077	695.152	1.00207	2.50078e-07	3.10931e-05
hsa-miR-6509-5p	1.87462	3.01794	0.686963	0.000350733	0.00363399
hsa-miR-452-3p	4.58847	2.87225	-0.675833	0.000721584	0.00611706
hsa-miR-146a-5p	94.5299	175.17	0.889915	2.04651e-06	0.000109049
hsa-miR-130a-3p	252.113	164.505	-0.615936	1.09281e-05	0.000407619
hsa-miR-1262	1.87864	3.07778	0.712201	0.00133576	0.00816785
hsa-miR-452-5p	55.6451	31.1172	-0.838543	0.000268934	0.00303977
hsa-miR-375-3p	9656.13	18492.9	0.937458	0.000259444	0.00302414
hsa-miR-30a-5p	34536.8	21368.2	-0.692667	0.00105953	0.00709229
hsa-miR-942-5p	8.21889	12.7518	0.633683	0.00091176	0.00669547
hsa-miR-34b-3p	32.7415	9.28414	-1.81828	4.15929e-07	3.87854e-05
hsa-miR-142-3p	1643.21	2582.83	0.652439	2.35984e-05	0.000518483
hsa-miR-34c-3p	87.1656	19.5864	-2.15391	1.27525e-07	2.37834e-05
hsa-miR-30c-2-3p	60.1745	38.1935	-0.655825	0.000230425	0.00287472
hsa-miR-4662a-5p	25.063	14.2395	-0.815656	0.000955749	0.00685566
