# Supplementary material for: An miRNA signature associated with tumor mutation burden in endometrial cancer
Source: Biosci Rep. 2020 Nov 13;40(11):BSR20203398. doi: 10.1042/BSR20203398 (PMC7670578; doi:10.1042/BSR20203398)
Supplement: Supplementary Tables S1-S4 [file BSR-2020-3398_supp1.zip › BSR-2020-3398_suppST2.xlsx]

## Sheet: Sheet1
Name	Coeffients
(Intercept)	-4.72197
hsa-miR-887-3p	-0.0764897
hsa-miR-511-5p	0.181023
hsa-miR-3677-3p	0.0345257
hsa-miR-4746-5p	0.249349
hsa-miR-196a-5p	0.0434491
hsa-miR-3074-5p	0.162086
hsa-miR-708-3p	-0.0830628
hsa-miR-296-5p	-0.207708
hsa-miR-224-3p	-0.233038
hsa-miR-676-3p	-0.351624
hsa-miR-196b-5p	0.242334
hsa-miR-153-5p	0.0772833
hsa-miR-142-5p	0.0349733
hsa-miR-1266-5p	0.0936793
hsa-miR-616-3p	0.14317
hsa-miR-155-5p	0.26976
hsa-miR-452-3p	-0.0176787
hsa-miR-130a-3p	-0.169022
hsa-miR-1262	0.332027
hsa-miR-452-5p	-0.0717468
hsa-miR-375-3p	0.0331658
hsa-miR-30a-5p	-0.0161485
hsa-miR-34b-3p	-0.124639
hsa-miR-34c-3p	-0.121141
hsa-miR-30c-2-3p	-0.0121381
hsa-miR-4662a-5p	-0.0485343
