# Supplementary material for: An miRNA signature associated with tumor mutation burden in endometrial cancer
Source: Biosci Rep. 2020 Nov 13;40(11):BSR20203398. doi: 10.1042/BSR20203398 (PMC7670578; doi:10.1042/BSR20203398)
Supplement: Supplementary Tables S1-S4 [file BSR-2020-3398_supp1.zip › BSR-2020-3398_suppST3.xlsx]

## Sheet: Sheet1
ID	GO Category	P-value	#genes	#miRNAs
GO:0034641	cellular nitrogen compound metabolic process	1.9e-126	1872	29
GO:0009058	biosynthetic process	5.97e-76	1530	29
GO:0006464	cellular protein modification process	1.08e-61	943	28
GO:0048011	neurotrophin TRK receptor signaling pathway	4.22e-40	138	23
GO:0044281	small molecule metabolic process	1.21e-38	863	28
GO:0010467	gene expression	8.16e-38	248	27
GO:0009056	catabolic process	1.3e-33	732	29
GO:0022607	cellular component assembly	3.18e-31	521	25
GO:0038095	Fc-epsilon receptor signaling pathway	5.23e-31	90	24
GO:0016032	viral process	4.77e-29	199	23
GO:0044403	symbiosis, encompassing mutualism through parasitism	6.79e-29	220	23
GO:0000278	mitotic cell cycle	5.84e-28	176	27
GO:0007596	blood coagulation	3.22e-26	198	27
GO:0034655	nucleobase-containing compound catabolic process	7.52e-25	360	27
GO:0065003	macromolecular complex assembly	2.24e-21	345	25
GO:0007173	epidermal growth factor receptor signaling pathway	1.26e-17	103	22
GO:0043687	post-translational protein modification	1.26e-17	79	23
GO:0044267	cellular protein metabolic process	1.49e-17	171	27
GO:0006461	protein complex assembly	3.17e-14	289	25
GO:0007268	synaptic transmission	4.91e-14	172	25
