# Supplementary material for: An miRNA signature associated with tumor mutation burden in endometrial cancer
Source: Biosci Rep. 2020 Nov 13;40(11):BSR20203398. doi: 10.1042/BSR20203398 (PMC7670578; doi:10.1042/BSR20203398)
Supplement: Supplementary Tables S1-S4 [file BSR-2020-3398_supp1.zip › BSR-2020-3398_suppST4.xlsx]

## Sheet: Sheet1
MiRNA Name	Target	miRDB	miRTarBase	TargetScan	Sum
hsa-miR-296-5p	ZBTB14	0	0	1	1
hsa-miR-1266-5p	MBD3	0	0	1	1
hsa-miR-3074-5p	HCN4	0	0	1	1
hsa-miR-887-3p	COBLL1	0	0	1	1
hsa-miR-34b-3p	GDE1	0	0	1	1
hsa-miR-452-5p	A1CF	1	0	1	2
hsa-miR-1262	TXNRD3NB	0	0	1	1
hsa-miR-452-5p	NFE2L3	1	0	1	2
hsa-miR-30c-2-3p	PVRL2	0	0	1	1
hsa-miR-452-3p	GNG4	0	0	1	1
hsa-miR-34b-3p	SIX4	0	0	1	1
hsa-miR-452-3p	GNAI1	0	0	1	1
hsa-miR-511-5p	UBE2B	0	0	1	1
hsa-miR-1266-5p	MFSD9	0	0	1	1
hsa-miR-511-5p	CCDC148	0	0	1	1
hsa-miR-34b-3p	SEMA4F	0	0	1	1
hsa-miR-616-3p	PRR3	0	0	1	1
hsa-miR-142-5p	NPY2R	0	0	1	1
hsa-miR-153-5p	KLHL1	0	0	1	1
hsa-miR-34c-3p	PDE12	0	0	1	1
hsa-miR-375-3p	ANGPTL7	0	0	1	1
hsa-miR-296-5p	PHOX2A	0	0	1	1
hsa-miR-30c-2-3p	AQP1	0	0	1	1
hsa-miR-452-5p	SLC35E2B	0	0	1	1
hsa-miR-153-5p	PIK3R3	0	0	1	1
hsa-miR-224-3p	TEX261	0	0	1	1
hsa-miR-708-3p	FHL5	0	0	1	1
hsa-miR-153-5p	CEP126	1	0	0	1
hsa-miR-1266-5p	CACNA2D2	0	0	1	1
hsa-miR-708-3p	NPPC	0	0	1	1
hsa-miR-155-5p	SLITRK4	0	0	1	1
hsa-miR-1266-5p	CALM3	1	1	1	3
hsa-miR-1262	AC002472.13	0	0	1	1
hsa-miR-452-5p	ZNF564	1	0	1	2
hsa-miR-452-5p	CD300A	1	0	1	2
hsa-miR-296-5p	CENPB	0	0	1	1
hsa-miR-452-3p	SVOPL	0	0	1	1
hsa-miR-155-5p	ASXL1	0	0	1	1
hsa-miR-296-5p	POFUT1	0	0	1	1
hsa-miR-34c-3p	IRAK3	0	0	1	1
hsa-miR-4746-5p	TSPAN14	0	0	1	1
hsa-miR-153-5p	ASXL3	0	0	1	1
hsa-miR-153-5p	NOP16	0	0	1	1
hsa-miR-153-5p	TMEFF2	0	0	1	1
hsa-miR-153-5p	LMBR1L	0	0	1	1
hsa-miR-3074-5p	KIAA2018	0	0	1	1
hsa-miR-1262	DCUN1D4	0	0	1	1
hsa-miR-375-3p	HDAC9	0	0	1	1
hsa-miR-3074-5p	DOK2	0	0	1	1
hsa-miR-511-5p	SAR1B	0	0	1	1
hsa-miR-708-3p	MYRF	0	0	1	1
hsa-miR-142-5p	RYR2	0	0	1	1
hsa-miR-452-5p	SBK1	0	0	1	1
hsa-miR-34b-3p	HRK	0	0	1	1
hsa-miR-296-5p	RGS17	0	0	1	1
hsa-miR-296-5p	AP3S2	0	0	1	1
hsa-miR-1266-5p	CAPZB	1	1	1	3
hsa-miR-142-5p	MIP	0	0	1	1
hsa-miR-3074-5p	TBC1D2B	0	0	1	1
hsa-miR-452-3p	SUCO	0	0	1	1
hsa-miR-3074-5p	ZRANB3	0	0	1	1
hsa-miR-296-5p	ZNF597	0	0	1	1
hsa-miR-452-5p	TXLNG	0	0	1	1
hsa-miR-153-5p	REEP1	0	0	1	1
hsa-miR-1262	UQCR11	0	0	1	1
hsa-miR-375-3p	DGKH	0	0	1	1
hsa-miR-3074-5p	HLA-DMA	0	0	1	1
hsa-miR-224-3p	EXOC6	1	0	0	1
hsa-miR-155-5p	REEP3	0	0	1	1
hsa-miR-1266-5p	VSNL1	0	0	1	1
hsa-miR-34b-3p	MRPL17	0	0	1	1
hsa-miR-296-5p	LTB4R	0	0	1	1
hsa-miR-887-3p	PDZRN3	0	0	1	1
hsa-miR-511-5p	GNB4	0	0	1	1
hsa-miR-676-3p	GRM1	0	0	1	1
hsa-miR-452-5p	FOXN3	1	0	1	2
hsa-miR-34b-3p	FUT1	0	0	1	1
hsa-miR-153-5p	SORBS2	1	0	1	2
hsa-miR-3074-5p	SATB2	0	0	1	1
hsa-miR-708-3p	ZNF322	0	0	1	1
hsa-miR-153-5p	ZNF382	1	0	1	2
hsa-miR-153-5p	LONRF3	0	0	1	1
hsa-miR-3074-5p	GABRR2	0	0	1	1
hsa-miR-3074-5p	NANP	0	0	1	1
hsa-miR-130a-3p	LCLAT1	1	1	1	3
hsa-miR-511-5p	ANXA1	0	0	1	1
hsa-miR-30a-5p	CALU	1	0	1	2
hsa-miR-452-5p	CIAO1	0	0	1	1
hsa-miR-142-5p	GABRA6	0	0	1	1
hsa-miR-224-3p	CDC40	0	0	1	1
hsa-miR-296-5p	POLH	0	0	1	1
hsa-miR-34b-3p	ING1	0	0	1	1
hsa-miR-296-5p	TBC1D10B	0	0	1	1
hsa-miR-196a-5p	PRELID2	1	0	0	1
hsa-miR-34c-3p	ZNF780B	0	0	1	1
hsa-miR-142-5p	DGKG	0	0	1	1
hsa-miR-452-5p	ZBTB25	0	0	1	1
hsa-miR-3074-5p	MIA3	0	0	1	1
hsa-miR-708-3p	ELFN2	0	0	1	1
hsa-miR-452-3p	ABCB7	0	0	1	1
hsa-miR-1262	GTDC1	0	0	1	1
hsa-miR-142-5p	CCNK	0	0	1	1
hsa-miR-296-5p	BEST4	0	0	1	1
hsa-miR-452-5p	IGFBP5	0	0	1	1
hsa-miR-511-5p	TCF4	1	0	1	2
hsa-miR-224-3p	RPGRIP1L	1	0	1	2
hsa-miR-452-5p	PIGX	0	0	1	1
hsa-miR-142-5p	CCR4	0	0	1	1
hsa-miR-142-5p	ELF5	0	0	1	1
hsa-miR-155-5p	CYLD	0	0	1	1
hsa-miR-452-5p	ROBO1	0	0	1	1
hsa-miR-155-5p	CSF3R	0	0	1	1
hsa-miR-196b-5p	HOXB1	0	0	1	1
hsa-miR-616-3p	PPM1F	0	0	1	1
hsa-miR-142-5p	TMPRSS11BNL	0	0	1	1
hsa-miR-155-5p	HUNK	0	0	1	1
hsa-miR-676-3p	COX7B	0	0	1	1
hsa-miR-130a-3p	TENM1	1	0	1	2
hsa-miR-224-3p	GNA12	0	0	1	1
hsa-miR-3677-3p	ICMT	0	0	1	1
hsa-miR-196b-5p	LRP4	1	0	0	1
hsa-miR-30c-2-3p	CNPY1	0	0	1	1
hsa-miR-452-5p	NPY1R	0	0	1	1
hsa-miR-142-5p	UQCRB	0	0	1	1
hsa-miR-452-3p	PAH	0	0	1	1
hsa-miR-452-5p	KLF3	0	0	1	1
hsa-miR-34c-3p	2020-03-06	0	0	1	1
hsa-miR-142-5p	GORASP2	0	0	1	1
hsa-miR-30a-5p	PROM1	1	0	1	2
hsa-miR-452-3p	FYN	0	0	1	1
hsa-miR-196b-5p	NAP1L1	1	1	1	3
hsa-miR-511-5p	KLK7	0	0	1	1
hsa-miR-708-3p	KHSRP	0	0	1	1
hsa-miR-142-5p	KIF26A	0	0	1	1
hsa-miR-130a-3p	GALNT13	1	0	0	1
hsa-miR-153-5p	PSD3	1	0	1	2
hsa-miR-452-3p	CLEC19A	1	0	0	1
hsa-miR-887-3p	APLP2	0	0	1	1
hsa-miR-296-5p	FHOD1	0	0	1	1
hsa-miR-3074-5p	CNNM2	0	0	1	1
hsa-miR-1266-5p	CYTH4	0	0	1	1
hsa-miR-452-3p	NTRK2	0	0	1	1
hsa-miR-30a-5p	LSS	0	1	0	1
hsa-miR-511-5p	PAICS	0	0	1	1
hsa-miR-34b-3p	CTC1	0	0	1	1
hsa-miR-452-5p	NUP214	0	0	1	1
hsa-miR-224-3p	DCX	0	0	1	1
hsa-miR-153-5p	RABEPK	0	0	1	1
hsa-miR-34c-3p	ABLIM1	0	0	1	1
hsa-miR-142-5p	C15ORF37	0	0	1	1
hsa-miR-30c-2-3p	RBFOX2	0	0	1	1
hsa-miR-296-5p	FXN	0	0	1	1
hsa-miR-296-5p	CADM4	0	0	1	1
hsa-miR-3074-5p	PTGDR	0	0	1	1
hsa-miR-34b-3p	PSMG4	0	0	1	1
hsa-miR-708-3p	FZD5	0	0	1	1
hsa-miR-452-5p	PACRGL	0	0	1	1
hsa-miR-30c-2-3p	SYPL2	0	0	1	1
hsa-miR-375-3p	PNMA2	0	0	1	1
hsa-miR-34b-3p	NTPCR	0	0	1	1
hsa-miR-142-5p	SLFN13	0	0	1	1
hsa-miR-3074-5p	PPP2R2C	0	0	1	1
hsa-miR-142-5p	RAD54L2	0	0	1	1
hsa-miR-3074-5p	OGFOD3	0	0	1	1
hsa-miR-452-5p	RDX	0	0	1	1
hsa-miR-34b-3p	ANXA11	0	0	1	1
hsa-miR-1266-5p	C11orf74	0	0	1	1
hsa-miR-708-3p	ITSN1	0	0	1	1
hsa-miR-142-5p	CDK15	0	0	1	1
hsa-miR-30a-5p	ATP6V1B2	0	1	0	1
hsa-miR-155-5p	DGKI	0	0	1	1
hsa-miR-153-5p	DGCR6L	0	0	1	1
hsa-miR-34b-3p	ZNF609	0	0	1	1
hsa-miR-1266-5p	AMZ1	0	0	1	1
hsa-miR-142-5p	DAZAP2	0	0	1	1
hsa-miR-511-5p	HEATR3	0	0	1	1
hsa-miR-34b-3p	MAN2A1	0	0	1	1
hsa-miR-1266-5p	IRAK1	0	0	1	1
hsa-miR-34b-3p	B2M	0	0	1	1
hsa-miR-452-5p	INTS7	0	0	1	1
hsa-miR-511-5p	LDB2	1	0	1	2
hsa-miR-153-5p	NUDT15	0	0	1	1
hsa-miR-1266-5p	GIGYF1	0	1	1	2
hsa-miR-30c-2-3p	DIEXF	1	0	1	2
hsa-miR-452-5p	LSM6	0	0	1	1
hsa-miR-1266-5p	ANKS4B	0	0	1	1
hsa-miR-452-5p	RPTN	0	0	1	1
hsa-miR-155-5p	STX3	0	0	1	1
hsa-miR-30a-5p	RRP36	0	1	0	1
hsa-miR-130a-3p	SMOC2	1	0	1	2
hsa-miR-511-5p	KNCN	0	0	1	1
hsa-miR-3074-5p	TMC5	0	0	1	1
hsa-miR-452-3p	OVCA2	0	0	1	1
hsa-miR-30a-5p	PAQR5	0	0	1	1
hsa-miR-224-3p	IPO9	1	0	1	2
hsa-miR-452-5p	PRAMEF15	0	0	1	1
hsa-miR-616-3p	MSN	0	0	1	1
hsa-miR-452-3p	PPDPF	0	0	1	1
hsa-miR-155-5p	CEBPD	0	0	1	1
hsa-miR-452-3p	ART1	0	0	1	1
hsa-miR-153-5p	ZNF681	0	0	1	1
hsa-miR-452-3p	CHRNA3	0	0	1	1
hsa-miR-30a-5p	C8orf34	1	0	0	1
hsa-miR-616-3p	KIDINS220	0	0	1	1
hsa-miR-511-5p	ZFP91	0	0	1	1
hsa-miR-3074-5p	INTS6	0	0	1	1
hsa-miR-30c-2-3p	RTP4	0	0	1	1
hsa-miR-452-3p	ZNF799	0	0	1	1
hsa-miR-452-3p	MS4A2	0	0	1	1
hsa-miR-4662a-5p	RAB4B	1	0	0	1
hsa-miR-1266-5p	NAAA	0	0	1	1
hsa-miR-1266-5p	UST	0	0	1	1
hsa-miR-452-5p	ECT2L	0	0	1	1
hsa-miR-142-5p	MED13L	0	0	1	1
hsa-miR-34b-3p	AFDN	1	0	0	1
hsa-miR-30c-2-3p	ZNF423	0	0	1	1
hsa-miR-296-5p	PTGFR	0	0	1	1
hsa-miR-224-3p	AZI2	0	0	1	1
hsa-miR-153-5p	PPM1E	1	0	1	2
hsa-miR-3074-5p	GNG2	1	0	1	2
hsa-miR-708-3p	SLC25A44	0	0	1	1
hsa-miR-142-5p	ADCY7	0	0	1	1
hsa-miR-153-5p	CTD-2228K2.5	0	0	1	1
hsa-miR-142-5p	LPHN2	0	0	1	1
hsa-miR-452-3p	GCNT2	1	0	1	2
hsa-miR-153-5p	ZNF645	0	0	1	1
hsa-miR-153-5p	TMEM74	1	0	1	2
hsa-miR-452-5p	SMIM12	1	0	1	2
hsa-miR-708-3p	ATP6AP1	0	0	1	1
hsa-miR-375-3p	EMILIN3	0	0	1	1
hsa-miR-153-5p	ZFP64	1	0	1	2
hsa-miR-511-5p	DAND5	0	0	1	1
hsa-miR-30c-2-3p	CAPRIN1	0	0	1	1
hsa-miR-616-3p	TMEM5	0	0	1	1
hsa-miR-452-3p	GANAB	0	0	1	1
hsa-miR-30c-2-3p	FAHD1	0	0	1	1
hsa-miR-30c-2-3p	2020-09-09	0	0	1	1
hsa-miR-3074-5p	PPP2R2A	0	0	1	1
hsa-miR-708-3p	DYDC2	0	0	1	1
hsa-miR-1262	FOCAD	0	0	1	1
hsa-miR-375-3p	MTMR12	0	0	1	1
hsa-miR-34c-3p	ZNF738	0	0	1	1
hsa-miR-30c-2-3p	C20orf194	0	0	1	1
hsa-miR-3074-5p	HEATR5B	0	0	1	1
hsa-miR-375-3p	BOLL	0	0	1	1
hsa-miR-34c-3p	C4BPA	0	0	1	1
hsa-miR-153-5p	SLITRK3	0	0	1	1
hsa-miR-34b-3p	MAPK10	0	0	1	1
hsa-miR-224-3p	DYM	0	0	1	1
hsa-miR-375-3p	KIAA1211L	0	0	1	1
hsa-miR-142-5p	EPG5	0	0	1	1
hsa-miR-142-5p	SHISA3	1	0	1	2
hsa-miR-1266-5p	MAT1A	0	0	1	1
hsa-miR-708-3p	IREB2	0	0	1	1
hsa-miR-142-5p	DTX3L	0	0	1	1
hsa-miR-296-5p	FAM20A	0	0	1	1
hsa-miR-155-5p	ANKRD29	0	0	1	1
hsa-miR-34b-3p	NDUFAF4	0	0	1	1
hsa-miR-511-5p	ARMC3	0	0	1	1
hsa-miR-153-5p	THBS2	0	0	1	1
hsa-miR-708-3p	PIN1	1	0	1	2
hsa-miR-34b-3p	NPM1	0	0	1	1
hsa-miR-296-5p	HIST1H3G	0	0	1	1
hsa-miR-1266-5p	C1orf220	0	0	1	1
hsa-miR-375-3p	XPR1	1	0	1	2
hsa-miR-30c-2-3p	COL7A1	0	0	1	1
hsa-miR-511-5p	AGTPBP1	1	0	1	2
hsa-miR-511-5p	NR6A1	0	0	1	1
hsa-miR-130a-3p	RASA1	1	0	0	1
hsa-miR-1266-5p	TYRP1	0	0	1	1
hsa-miR-224-3p	GCNT1	1	0	1	2
hsa-miR-224-3p	DHFR	1	0	0	1
hsa-miR-1262	KHNYN	0	0	1	1
hsa-miR-3677-3p	MICAL3	1	0	1	2
hsa-miR-452-5p	TP63	0	0	1	1
hsa-miR-153-5p	ACVR1B	0	0	1	1
hsa-miR-224-3p	TMEM26	0	0	1	1
hsa-miR-1262	EXT2	0	0	1	1
hsa-miR-1266-5p	PRPF40B	0	0	1	1
hsa-miR-1262	SOX2	0	0	1	1
hsa-miR-34c-3p	PLEK	1	0	1	2
hsa-miR-153-5p	BEND7	0	0	1	1
hsa-miR-676-3p	DDX11	0	0	1	1
hsa-miR-34b-3p	DPP8	0	0	1	1
hsa-miR-375-3p	AP3B1	0	0	1	1
hsa-miR-1262	TRIM6	0	0	1	1
hsa-miR-30c-2-3p	ALDH1L2	1	0	1	2
hsa-miR-3074-5p	VCL	0	0	1	1
hsa-miR-452-3p	PTPLAD2	0	0	1	1
hsa-miR-1266-5p	SHMT1	0	0	1	1
hsa-miR-708-3p	LAT	0	0	1	1
hsa-miR-142-5p	TEX2	0	0	1	1
hsa-miR-676-3p	APLNR	0	0	1	1
hsa-miR-511-5p	FSIP1	0	0	1	1
hsa-miR-34c-3p	TMED4	0	0	1	1
hsa-miR-676-3p	GPR174	0	0	1	1
hsa-miR-196b-5p	HMGB1	1	0	0	1
hsa-miR-452-3p	TCF20	0	0	1	1
hsa-miR-296-5p	C2orf54	0	0	1	1
hsa-miR-296-5p	C1QA	0	0	1	1
hsa-miR-676-3p	SH3BP2	0	0	1	1
hsa-miR-1262	TPT1	0	0	1	1
hsa-miR-1262	KPNA6	0	0	1	1
hsa-miR-3074-5p	ZNF200	0	0	1	1
hsa-miR-34c-3p	FAM69C	0	0	1	1
hsa-miR-155-5p	ITK	1	1	1	3
hsa-miR-3074-5p	DFFB	0	0	1	1
hsa-miR-676-3p	ZNF518A	1	0	0	1
hsa-miR-30c-2-3p	SF3A3	1	0	0	1
hsa-miR-153-5p	CALCRL	1	0	1	2
hsa-miR-155-5p	GOLM1	0	0	1	1
hsa-miR-153-5p	MTTP	0	0	1	1
hsa-miR-155-5p	SAYSD1	0	0	1	1
hsa-miR-616-3p	EXOC6B	1	0	1	2
hsa-miR-3074-5p	FREM1	0	0	1	1
hsa-miR-155-5p	ZW10	0	0	1	1
hsa-miR-142-5p	HSD17B13	0	0	1	1
hsa-miR-375-3p	STK25	0	0	1	1
hsa-miR-34b-3p	RBMXL2	0	0	1	1
hsa-miR-676-3p	SLCO1A2	0	0	1	1
hsa-miR-130a-3p	FAM175B	1	0	1	2
hsa-miR-708-3p	RPL23A	0	0	1	1
hsa-miR-511-5p	C16orf72	1	0	1	2
hsa-miR-142-5p	KLHDC10	0	0	1	1
hsa-miR-676-3p	USP47	0	0	1	1
hsa-miR-34c-3p	METTL24	0	0	1	1
hsa-miR-676-3p	CYP4V2	0	0	1	1
hsa-miR-296-5p	ALG10	0	0	1	1
hsa-miR-511-5p	TMEM170B	0	0	1	1
hsa-miR-708-3p	PPIP5K2	0	0	1	1
hsa-miR-34c-3p	WTIP	0	0	1	1
hsa-miR-452-3p	ANKRD13C	0	0	1	1
hsa-miR-30c-2-3p	KCTD20	0	0	1	1
hsa-miR-34b-3p	PDE4DIP	0	0	1	1
hsa-miR-616-3p	PRKCA	0	0	1	1
hsa-miR-3074-5p	GAB3	0	0	1	1
hsa-miR-616-3p	SLC11A2	0	0	1	1
hsa-miR-224-3p	PFKFB4	0	0	1	1
hsa-miR-142-5p	UNC5B	0	0	1	1
hsa-miR-452-5p	HIST1H3E	0	0	1	1
hsa-miR-676-3p	MAL2	0	0	1	1
hsa-miR-142-5p	BNIP3	0	0	1	1
hsa-miR-452-3p	GRHPR	0	0	1	1
hsa-miR-616-3p	TPRX1	0	0	1	1
hsa-miR-142-5p	AC012360.2	0	0	1	1
hsa-miR-34b-3p	CDH6	0	0	1	1
hsa-miR-34c-3p	KIAA0319	0	0	1	1
hsa-miR-155-5p	DSN1	0	0	1	1
hsa-miR-1262	TBC1D26	0	0	1	1
hsa-miR-224-3p	LEPROT	0	0	1	1
hsa-miR-452-3p	KRTAP4-12	1	0	1	2
hsa-miR-708-3p	GLUL	0	0	1	1
hsa-miR-452-5p	VSIG1	0	0	1	1
hsa-miR-452-5p	AHCTF1	0	0	1	1
hsa-miR-511-5p	CES3	0	0	1	1
hsa-miR-34b-3p	UBE2I	0	0	1	1
hsa-miR-34b-3p	MSANTD4	0	0	1	1
hsa-miR-153-5p	GOLGA6D	0	0	1	1
hsa-miR-30c-2-3p	RBM38	0	0	1	1
hsa-miR-155-5p	TSKU	0	0	1	1
hsa-miR-153-5p	ANKRD20A4	0	0	1	1
hsa-miR-34c-3p	ZXDB	0	0	1	1
hsa-miR-296-5p	LRP10	0	0	1	1
hsa-miR-30a-5p	SLC35B4	1	0	1	2
hsa-miR-452-3p	KRTAP9-4	0	0	1	1
hsa-miR-708-3p	LILRA1	0	0	1	1
hsa-miR-511-5p	MYH10	1	0	1	2
hsa-miR-34b-3p	RP11-73M18.2	0	0	1	1
hsa-miR-30c-2-3p	ANPEP	0	0	1	1
hsa-miR-1262	TAF1D	0	0	1	1
hsa-miR-196a-5p	PDE6D	0	1	0	1
hsa-miR-30c-2-3p	CEP63	0	0	1	1
hsa-miR-452-3p	TNFRSF13C	0	0	1	1
hsa-miR-887-3p	KCNK5	0	0	1	1
hsa-miR-130a-3p	SBNO1	1	0	1	2
hsa-miR-34b-3p	CLDN11	0	0	1	1
hsa-miR-708-3p	SLC8A1	0	0	1	1
hsa-miR-452-3p	CTRC	0	0	1	1
hsa-miR-296-5p	KIAA1715	0	0	1	1
hsa-miR-155-5p	USP44	0	0	1	1
hsa-miR-1262	AL360004.1	0	0	1	1
hsa-miR-452-5p	ERN1	0	0	1	1
hsa-miR-676-3p	PACS1	0	0	1	1
hsa-miR-452-3p	GNA11	0	0	1	1
hsa-miR-130a-3p	UBN2	1	1	1	3
hsa-miR-511-5p	CLDN1	0	0	1	1
hsa-miR-511-5p	IFT80	0	0	1	1
hsa-miR-3074-5p	SLC22A10	0	0	1	1
hsa-miR-153-5p	UPP1	0	0	1	1
hsa-miR-30c-2-3p	FBXO47	0	0	1	1
hsa-miR-3074-5p	ZNF263	1	0	1	2
hsa-miR-1266-5p	CCDC15	1	0	1	2
hsa-miR-130a-3p	GOLT1B	1	0	1	2
hsa-miR-3074-5p	RUFY1	0	0	1	1
hsa-miR-1262	RP11-181C3.1	0	0	1	1
hsa-miR-153-5p	PMS1	0	0	1	1
hsa-miR-30c-2-3p	ARID3B	0	0	1	1
hsa-miR-296-5p	BCL3	0	0	1	1
hsa-miR-1262	ZNF565	0	0	1	1
hsa-miR-30c-2-3p	PBOV1	0	0	1	1
hsa-miR-3074-5p	TMEM192	0	0	1	1
hsa-miR-511-5p	COL19A1	1	0	1	2
hsa-miR-375-3p	ADAMTS17	0	0	1	1
hsa-miR-676-3p	WWP2	1	0	0	1
hsa-miR-452-5p	TMX4	0	0	1	1
hsa-miR-296-5p	CXCR1	0	0	1	1
hsa-miR-296-5p	LL22NC03-75H12.2	0	0	1	1
hsa-miR-1262	PURB	0	0	1	1
hsa-miR-34c-3p	SYT4	0	0	1	1
hsa-miR-452-3p	CHP2	0	0	1	1
hsa-miR-452-5p	NAIP	0	0	1	1
hsa-miR-296-5p	ACOT7	0	0	1	1
hsa-miR-452-3p	FBXO3	0	0	1	1
hsa-miR-34b-3p	SLC30A1	0	0	1	1
hsa-miR-3074-5p	AL591479.1	0	0	1	1
hsa-miR-155-5p	EIF5	0	0	1	1
hsa-miR-511-5p	KNOP1	0	0	1	1
hsa-miR-30a-5p	UPRT	1	0	0	1
hsa-miR-34b-3p	LRRC55	0	0	1	1
hsa-miR-452-5p	ZADH2	0	0	1	1
hsa-miR-452-3p	HS6ST2	1	0	1	2
hsa-miR-452-3p	IRF9	0	0	1	1
hsa-miR-34b-3p	ITPR1	0	1	1	2
hsa-miR-452-3p	ABHD14A-ACY1	0	0	1	1
hsa-miR-130a-3p	SEC23B	1	1	0	2
hsa-miR-153-5p	CYP4B1	1	0	1	2
hsa-miR-296-5p	TOR2A	0	0	1	1
hsa-miR-511-5p	GABRB3	0	0	1	1
hsa-miR-452-5p	SMU1	0	1	1	2
hsa-miR-375-3p	CCDC92	0	0	1	1
hsa-miR-34c-3p	C1QTNF7	0	0	1	1
hsa-miR-1266-5p	TALDO1	0	0	1	1
hsa-miR-1266-5p	ELP5	0	0	1	1
hsa-miR-153-5p	PSRC1	0	0	1	1
hsa-miR-676-3p	MEF2D	0	0	1	1
hsa-miR-1266-5p	ZNF10	0	0	1	1
hsa-miR-708-3p	C1orf64	0	0	1	1
hsa-miR-452-3p	PLEKHS1	0	0	1	1
hsa-miR-511-5p	LARGE	0	0	1	1
hsa-miR-296-5p	CELF1	0	0	1	1
hsa-miR-153-5p	AS3MT	0	0	1	1
hsa-miR-452-5p	CHMP2B	0	0	1	1
hsa-miR-153-5p	KLHL15	1	0	1	2
hsa-miR-30c-2-3p	EDC3	0	0	1	1
hsa-miR-3074-5p	PTCHD4	0	0	1	1
hsa-miR-142-5p	PDZD8	0	0	1	1
hsa-miR-708-3p	SDC1	0	0	1	1
hsa-miR-452-5p	DPYSL2	0	1	1	2
hsa-miR-1266-5p	MRPL19	0	0	1	1
hsa-miR-296-5p	PSMD8	0	0	1	1
hsa-miR-224-3p	CLDND1	1	0	0	1
hsa-miR-3677-3p	ING5	0	0	1	1
hsa-miR-34c-3p	HAVCR1	0	0	1	1
hsa-miR-142-5p	ZC2HC1A	0	0	1	1
hsa-miR-3074-5p	NCOR2	0	0	1	1
hsa-miR-3074-5p	NR5A2	0	0	1	1
hsa-miR-708-3p	SLK	0	0	1	1
hsa-miR-3074-5p	FAM13B	0	0	1	1
hsa-miR-616-3p	LINC00908	0	0	1	1
hsa-miR-676-3p	RP11-127H5.1	0	0	1	1
hsa-miR-511-5p	POLR3D	0	0	1	1
hsa-miR-142-5p	TMEM99	0	0	1	1
hsa-miR-296-5p	HDAC1	0	0	1	1
hsa-miR-224-3p	EXOSC6	0	0	1	1
hsa-miR-708-3p	C1orf180	0	0	1	1
hsa-miR-224-3p	KRTAP10-9	0	0	1	1
hsa-miR-153-5p	ZNF138	1	0	1	2
hsa-miR-296-5p	AHRR	0	0	1	1
hsa-miR-142-5p	LYPLA1	0	0	1	1
hsa-miR-3074-5p	PEPD	0	0	1	1
hsa-miR-511-5p	ATAD1	0	0	1	1
hsa-miR-142-5p	ZNF667	0	0	1	1
hsa-miR-511-5p	ANAPC13	0	0	1	1
hsa-miR-296-5p	MGC10955	0	0	1	1
hsa-miR-30c-2-3p	ZSCAN22	0	1	1	2
hsa-miR-452-3p	ATP6V1A	0	0	1	1
hsa-miR-296-5p	LDB1	0	0	1	1
hsa-miR-153-5p	TARP	1	0	0	1
hsa-miR-4662a-5p	GOLGA8K	1	0	0	1
hsa-miR-34b-3p	PCDH17	1	0	1	2
hsa-miR-296-5p	NUBP2	0	0	1	1
hsa-miR-616-3p	ADAM12	0	0	1	1
hsa-miR-34b-3p	HEMK1	0	0	1	1
hsa-miR-142-5p	HOXC5	0	0	1	1
hsa-miR-511-5p	KCTD2	0	0	1	1
hsa-miR-676-3p	APOLD1	0	0	1	1
hsa-miR-142-5p	CMKLR1	0	0	1	1
hsa-miR-1266-5p	MEGF10	0	0	1	1
hsa-miR-3074-5p	PLAG1	0	0	1	1
hsa-miR-142-5p	SLC30A9	0	0	1	1
hsa-miR-1266-5p	BID	0	0	1	1
hsa-miR-224-3p	GNAI2	0	0	1	1
hsa-miR-142-5p	CACNA1D	0	0	1	1
hsa-miR-153-5p	HNRNPUL2	0	0	1	1
hsa-miR-34c-3p	FOXD3	0	0	1	1
hsa-miR-296-5p	NDFIP1	0	0	1	1
hsa-miR-153-5p	OSGIN2	0	0	1	1
hsa-miR-375-3p	SLC33A1	0	0	1	1
hsa-miR-142-5p	ZFAND4	0	0	1	1
hsa-miR-1262	SNX22	0	0	1	1
hsa-miR-3074-5p	CAMKK1	0	0	1	1
hsa-miR-511-5p	EIF4B	1	0	1	2
hsa-miR-511-5p	NCALD	1	0	1	2
hsa-miR-34b-3p	COL12A1	0	0	1	1
hsa-miR-708-3p	ZNF726	0	0	1	1
hsa-miR-3074-5p	MSANTD2	0	0	1	1
hsa-miR-153-5p	ZNF786	0	0	1	1
hsa-miR-153-5p	C8orf22	0	0	1	1
hsa-miR-153-5p	HMGN3	0	0	1	1
hsa-miR-34c-3p	CDK6	0	0	1	1
hsa-miR-142-5p	CACNB4	0	0	1	1
hsa-miR-155-5p	CTSO	0	0	1	1
hsa-miR-224-3p	SH2D4B	0	0	1	1
hsa-miR-452-5p	CCR9	0	0	1	1
hsa-miR-296-5p	CDC14B	0	0	1	1
hsa-miR-153-5p	SMC3	0	0	1	1
hsa-miR-30c-2-3p	APAF1	0	0	1	1
hsa-miR-153-5p	TOMM22	1	0	1	2
hsa-miR-155-5p	LMOD3	0	0	1	1
hsa-miR-34c-3p	MAGEB10	0	0	1	1
hsa-miR-4746-5p	GIGYF1	0	0	1	1
hsa-miR-142-5p	GUF1	0	0	1	1
hsa-miR-142-5p	STAMBPL1	0	0	1	1
hsa-miR-511-5p	UBL7	0	0	1	1
hsa-miR-3074-5p	ZNF526	0	0	1	1
hsa-miR-676-3p	SSBP3	1	0	1	2
hsa-miR-153-5p	NGFRAP1	0	0	1	1
hsa-miR-616-3p	ANTXR1	1	0	1	2
hsa-miR-616-3p	FAM35A	0	0	1	1
hsa-miR-153-5p	GPR160	0	0	1	1
hsa-miR-30a-5p	PAPOLB	1	0	1	2
hsa-miR-153-5p	EZR	0	0	1	1
hsa-miR-153-5p	MDGA2	1	1	1	3
hsa-miR-30c-2-3p	FEM1C	0	0	1	1
hsa-miR-153-5p	COL4A5	0	0	1	1
hsa-miR-34b-3p	GBP2	0	0	1	1
hsa-miR-142-5p	GIMAP1	0	0	1	1
hsa-miR-155-5p	F2	0	0	1	1
hsa-miR-616-3p	CHEK1	0	0	1	1
hsa-miR-616-3p	APOL4	1	0	1	2
hsa-miR-511-5p	SCN2B	0	0	1	1
hsa-miR-1262	ZBTB37	0	0	1	1
hsa-miR-155-5p	MYO1E	0	1	1	2
hsa-miR-375-3p	CBFA2T2	0	0	1	1
hsa-miR-153-5p	IFRG15	0	0	1	1
hsa-miR-153-5p	RCHY1	1	0	1	2
hsa-miR-3074-5p	ZNF597	0	0	1	1
hsa-miR-153-5p	TP53TG5	0	0	1	1
hsa-miR-511-5p	DCLK1	0	0	1	1
hsa-miR-30c-2-3p	INSL5	0	0	1	1
hsa-miR-616-3p	PAM	0	0	1	1
hsa-miR-30c-2-3p	MMP23B	0	0	1	1
hsa-miR-452-3p	RRP1B	0	1	1	2
hsa-miR-676-3p	DOK2	0	0	1	1
hsa-miR-452-3p	SP2	1	0	1	2
hsa-miR-30c-2-3p	SOSTDC1	0	0	1	1
hsa-miR-153-5p	PHACTR1	0	0	1	1
hsa-miR-708-3p	AKT3	0	1	1	2
hsa-miR-1266-5p	RBM4B	0	0	1	1
hsa-miR-155-5p	IDH1	0	0	1	1
hsa-miR-30c-2-3p	PTCHD1	0	0	1	1
hsa-miR-452-5p	PDGFRB	0	0	1	1
hsa-miR-452-5p	STOML1	0	0	1	1
hsa-miR-3677-3p	UBE2QL1	0	0	1	1
hsa-miR-375-3p	THNSL1	0	0	1	1
hsa-miR-34b-3p	SLX4IP	0	0	1	1
hsa-miR-153-5p	MAP2	1	0	1	2
hsa-miR-511-5p	DNAJC6	1	0	1	2
hsa-miR-3677-3p	COX8C	0	0	1	1
hsa-miR-296-5p	PLA2G4E	0	0	1	1
hsa-miR-511-5p	DNAJC14	0	0	1	1
hsa-miR-375-3p	SLC2A8	1	0	1	2
hsa-miR-30c-2-3p	C7	1	0	1	2
hsa-miR-375-3p	SGSM2	0	0	1	1
hsa-miR-142-5p	ITGA4	0	0	1	1
hsa-miR-224-3p	TM4SF1	0	0	1	1
hsa-miR-3074-5p	PHOX2A	0	0	1	1
hsa-miR-452-5p	UNC5C	0	0	1	1
hsa-miR-155-5p	TWIST1	0	0	1	1
hsa-miR-296-5p	OSR1	0	0	1	1
hsa-miR-142-5p	PGBD4	0	0	1	1
hsa-miR-511-5p	GBA	0	0	1	1
hsa-miR-375-3p	RANBP3L	0	0	1	1
hsa-miR-153-5p	NFKBIZ	0	0	1	1
hsa-miR-30c-2-3p	PCDHA10	1	0	1	2
hsa-miR-30c-2-3p	HSD17B3	0	0	1	1
hsa-miR-1266-5p	AL645730.2	0	0	1	1
hsa-miR-153-5p	KCNV1	0	0	1	1
hsa-miR-1266-5p	KRTAP5-10	0	0	1	1
hsa-miR-142-5p	TLR7	0	0	1	1
hsa-miR-296-5p	RTN4RL2	0	0	1	1
hsa-miR-452-3p	HOMEZ	0	0	1	1
hsa-miR-3074-5p	MESDC2	1	0	1	2
hsa-miR-155-5p	SPRTN	1	0	1	2
hsa-miR-30c-2-3p	EFNA2	0	0	1	1
hsa-miR-153-5p	SMEK1	0	0	1	1
hsa-miR-34b-3p	KCTD9	0	0	1	1
hsa-miR-3074-5p	ATF7IP2	0	0	1	1
hsa-miR-224-3p	SCO1	0	0	1	1
hsa-miR-616-3p	CYYR1	0	0	1	1
hsa-miR-34b-3p	ETV3	0	0	1	1
hsa-miR-1262	RAB3A	0	0	1	1
hsa-miR-452-5p	MPHOSPH9	1	0	1	2
hsa-miR-511-5p	FBXL19	0	0	1	1
hsa-miR-34b-3p	TRAF3IP2	0	0	1	1
hsa-miR-153-5p	MIEF1	1	0	1	2
hsa-miR-452-5p	FBXO10	0	0	1	1
hsa-miR-153-5p	TSTA3	0	0	1	1
hsa-miR-34c-3p	NDUFC1	0	0	1	1
hsa-miR-34c-3p	PHLDB2	0	0	1	1
hsa-miR-296-5p	FOXL2	1	0	1	2
hsa-miR-34b-3p	EPB41	0	0	1	1
hsa-miR-153-5p	LGMN	0	0	1	1
hsa-miR-30c-2-3p	TGFA	0	0	1	1
hsa-miR-296-5p	ARL2BP	0	0	1	1
hsa-miR-30c-2-3p	EEA1	0	0	1	1
hsa-miR-708-3p	ZNF695	0	0	1	1
hsa-miR-3074-5p	CIT	1	0	1	2
hsa-miR-3074-5p	SLC2A10	0	0	1	1
hsa-miR-511-5p	POU6F2	0	0	1	1
hsa-miR-452-3p	CDK13	0	0	1	1
hsa-miR-616-3p	SYT13	0	0	1	1
hsa-miR-3074-5p	PIGQ	0	0	1	1
hsa-miR-155-5p	GPR65	1	0	1	2
hsa-miR-4662a-5p	RAPGEF4	1	0	0	1
hsa-miR-153-5p	PPBP	0	0	1	1
hsa-miR-224-3p	MCM10	0	0	1	1
hsa-miR-1262	CNBP	0	0	1	1
hsa-miR-142-5p	CDYL2	0	0	1	1
hsa-miR-4746-5p	UST	0	0	1	1
hsa-miR-511-5p	SYNJ2BP	0	0	1	1
hsa-miR-375-3p	AC117834.1	0	0	1	1
hsa-miR-34b-3p	UBE2K	0	0	1	1
hsa-miR-34c-3p	TMEM106A	0	0	1	1
hsa-miR-224-3p	DGKQ	0	0	1	1
hsa-miR-1266-5p	LINC00346	0	0	1	1
hsa-miR-153-5p	BEX3	1	0	0	1
hsa-miR-452-5p	NTNG1	0	0	1	1
hsa-miR-375-3p	YBX1	1	0	1	2
hsa-miR-153-5p	TPST1	0	0	1	1
hsa-miR-708-3p	FAM84B	0	0	1	1
hsa-miR-708-3p	VGLL2	0	0	1	1
hsa-miR-30c-2-3p	SERPINC1	0	0	1	1
hsa-miR-511-5p	CYP2W1	0	0	1	1
hsa-miR-30c-2-3p	ULK2	0	0	1	1
hsa-miR-3677-3p	SLC16A3	0	0	1	1
hsa-miR-224-3p	C6orf223	0	0	1	1
hsa-miR-1262	ELMOD3	0	0	1	1
hsa-miR-3074-5p	KIAA1671	0	0	1	1
hsa-miR-511-5p	DUSP12	0	0	1	1
hsa-miR-296-5p	SOD2	0	0	1	1
hsa-miR-452-3p	SETDB1	0	0	1	1
hsa-miR-375-3p	SCN3B	0	0	1	1
hsa-miR-452-3p	ATP11A	0	0	1	1
hsa-miR-153-5p	ANP32B	0	0	1	1
hsa-miR-296-5p	DNAH10OS	0	0	1	1
hsa-miR-452-3p	TANGO2	0	0	1	1
hsa-miR-142-5p	STARD5	0	0	1	1
hsa-miR-296-5p	ARHGEF9	0	0	1	1
hsa-miR-224-3p	IFNLR1	1	1	1	3
hsa-miR-3074-5p	PATE3	0	0	1	1
hsa-miR-153-5p	EIF2AK2	0	0	1	1
hsa-miR-296-5p	NEDD8	0	0	1	1
hsa-miR-676-3p	FXR1	0	0	1	1
hsa-miR-616-3p	IDO1	0	0	1	1
hsa-miR-34b-3p	CEP41	0	0	1	1
hsa-miR-1266-5p	DPEP1	0	0	1	1
hsa-miR-708-3p	RAP2C	0	0	1	1
hsa-miR-155-5p	DDX10	0	1	0	1
hsa-miR-3074-5p	SLC1A3	0	0	1	1
hsa-miR-676-3p	SNRNP25	0	0	1	1
hsa-miR-34b-3p	NPEPPS	0	0	1	1
hsa-miR-30c-2-3p	PER3	0	0	1	1
hsa-miR-452-5p	SOGA1	0	0	1	1
hsa-miR-30c-2-3p	TFCP2L1	0	0	1	1
hsa-miR-153-5p	CFLAR	1	0	0	1
hsa-miR-153-5p	ZNF154	0	0	1	1
hsa-miR-155-5p	ELOC	1	0	0	1
hsa-miR-142-5p	DSG4	0	0	1	1
hsa-miR-224-3p	ARPC4	0	0	1	1
hsa-miR-3074-5p	ZNF841	0	0	1	1
hsa-miR-452-3p	SIGLEC14	0	0	1	1
hsa-miR-155-5p	TMEM41A	0	0	1	1
hsa-miR-1262	CGNL1	1	0	1	2
hsa-miR-676-3p	ISY1-RAB43	0	0	1	1
hsa-miR-296-5p	UBL4B	0	0	1	1
hsa-miR-155-5p	ELK3	1	0	1	2
hsa-miR-708-3p	PRKACG	0	0	1	1
hsa-miR-1262	NDUFA4	0	0	1	1
hsa-miR-511-5p	FRMD3	0	0	1	1
hsa-miR-1266-5p	TSPAN14	0	0	1	1
hsa-miR-708-3p	SLC26A3	0	0	1	1
hsa-miR-30c-2-3p	SEMA3F	0	0	1	1
hsa-miR-224-3p	DDX26B	0	0	1	1
hsa-miR-511-5p	JAM3	0	0	1	1
hsa-miR-511-5p	HEY2	0	0	1	1
hsa-miR-30c-2-3p	LPGAT1	1	0	1	2
hsa-miR-616-3p	FSBP	0	0	1	1
hsa-miR-296-5p	FAM102A	0	0	1	1
hsa-miR-30c-2-3p	MYOG	0	0	1	1
hsa-miR-3074-5p	AQR	0	0	1	1
hsa-miR-452-3p	FBXL20	0	0	1	1
hsa-miR-130a-3p	TTC14	1	0	0	1
hsa-miR-1266-5p	ATP1A2	0	0	1	1
hsa-miR-142-5p	LDOC1L	0	0	1	1
hsa-miR-511-5p	TBX19	0	0	1	1
hsa-miR-3074-5p	RCC2	0	0	1	1
hsa-miR-511-5p	ZBTB39	0	0	1	1
hsa-miR-452-3p	TNFAIP3	0	0	1	1
hsa-miR-153-5p	MMP16	1	0	1	2
hsa-miR-296-5p	SH3GL1	0	0	1	1
hsa-miR-452-3p	SLMAP	0	0	1	1
hsa-miR-452-3p	TUBD1	0	0	1	1
hsa-miR-708-3p	IARS2	0	0	1	1
hsa-miR-153-5p	ZBTB7C	0	0	1	1
hsa-miR-676-3p	OR2A4	0	0	1	1
hsa-miR-452-3p	RFX2	0	0	1	1
hsa-miR-130a-3p	LCORL	1	0	0	1
hsa-miR-511-5p	PDIA3	0	0	1	1
hsa-miR-3074-5p	SOX11	0	0	1	1
hsa-miR-30c-2-3p	ST6GALNAC3	0	0	1	1
hsa-miR-676-3p	KIAA1407	0	0	1	1
hsa-miR-708-3p	PLXDC2	0	0	1	1
hsa-miR-676-3p	PRSS35	1	0	1	2
hsa-miR-708-3p	2020-09-07	0	0	1	1
hsa-miR-452-3p	ORAOV1	0	0	1	1
hsa-miR-511-5p	ZNF532	0	0	1	1
hsa-miR-511-5p	GGA3	0	0	1	1
hsa-miR-224-3p	TRIM16	0	0	1	1
hsa-miR-452-3p	MYH9	0	0	1	1
hsa-miR-142-5p	ARHGAP29	0	0	1	1
hsa-miR-155-5p	VANGL1	0	1	1	2
hsa-miR-142-5p	BRD1	1	0	1	2
hsa-miR-153-5p	EDN1	0	0	1	1
hsa-miR-142-5p	PDF	0	0	1	1
hsa-miR-375-3p	KIF1A	0	0	1	1
hsa-miR-155-5p	RP11-195F19.5	0	0	1	1
hsa-miR-155-5p	PPTC7	1	0	1	2
hsa-miR-708-3p	OLFML1	0	0	1	1
hsa-miR-30a-5p	LRRTM2	1	0	0	1
hsa-miR-676-3p	FNDC5	0	0	1	1
hsa-miR-452-3p	GRAMD2	0	0	1	1
hsa-miR-3677-3p	ABCB8	0	0	1	1
hsa-miR-676-3p	P4HA1	0	0	1	1
hsa-miR-155-5p	AWAT2	0	0	1	1
hsa-miR-155-5p	CA13	1	0	1	2
hsa-miR-296-5p	RAD23B	0	0	1	1
hsa-miR-1266-5p	LRPAP1	0	0	1	1
hsa-miR-153-5p	TTC8	1	0	1	2
hsa-miR-452-5p	POLR2H	0	0	1	1
hsa-miR-3074-5p	MRPS18B	0	0	1	1
hsa-miR-3074-5p	PPFIA4	0	0	1	1
hsa-miR-153-5p	MTHFD1	0	0	1	1
hsa-miR-616-3p	TBC1D16	1	0	1	2
hsa-miR-34b-3p	BBX	0	0	1	1
hsa-miR-34c-3p	SYP	0	0	1	1
hsa-miR-3074-5p	TGM2	0	0	1	1
hsa-miR-155-5p	XKR7	0	0	1	1
hsa-miR-153-5p	ARID1A	1	0	1	2
hsa-miR-155-5p	HDHD2	0	0	1	1
hsa-miR-296-5p	LIG3	0	0	1	1
hsa-miR-224-3p	TMEM257	0	0	1	1
hsa-miR-224-3p	CCL4L2	0	0	1	1
hsa-miR-3677-3p	MSX2	0	0	1	1
hsa-miR-3074-5p	DTNA	0	0	1	1
hsa-miR-452-5p	CLEC12B	0	0	1	1
hsa-miR-676-3p	CARD6	0	0	1	1
hsa-miR-676-3p	UTP15	0	0	1	1
hsa-miR-511-5p	WNK2	0	0	1	1
hsa-miR-1262	NUP210	0	0	1	1
hsa-miR-30c-2-3p	CADPS2	0	0	1	1
hsa-miR-708-3p	STXBP6	0	0	1	1
hsa-miR-708-3p	SNX19	0	0	1	1
hsa-miR-142-5p	SKIV2L	0	0	1	1
hsa-miR-1266-5p	ST3GAL1	0	0	1	1
hsa-miR-296-5p	ACVRL1	0	1	1	2
hsa-miR-887-3p	ZNF284	0	0	1	1
hsa-miR-142-5p	PIK3C3	0	0	1	1
hsa-miR-30c-2-3p	STRA13	0	0	1	1
hsa-miR-616-3p	TMEM106B	0	0	1	1
hsa-miR-30c-2-3p	MINOS1	0	1	0	1
hsa-miR-30c-2-3p	NRBP2	0	0	1	1
hsa-miR-34b-3p	TIAM2	0	0	1	1
hsa-miR-153-5p	TECPR2	0	0	1	1
hsa-miR-153-5p	KLF7	1	0	1	2
hsa-miR-34b-3p	FAM217A	0	0	1	1
hsa-miR-452-3p	TRIM26	0	0	1	1
hsa-miR-30c-2-3p	RHBDL3	0	0	1	1
hsa-miR-153-5p	C16orf87	0	0	1	1
hsa-miR-676-3p	DIS3	0	0	1	1
hsa-miR-452-3p	ARSJ	0	0	1	1
hsa-miR-153-5p	MRRF	0	0	1	1
hsa-miR-452-5p	WDR41	0	0	1	1
hsa-miR-142-5p	RPP40	0	0	1	1
hsa-miR-153-5p	CTGF	1	0	1	2
hsa-miR-34b-3p	VEZT	0	0	1	1
hsa-miR-452-5p	ZNF292	1	0	1	2
hsa-miR-1266-5p	PIRT	0	0	1	1
hsa-miR-452-3p	HOOK2	0	0	1	1
hsa-miR-616-3p	TMEM8A	0	0	1	1
hsa-miR-30c-2-3p	PLA2G2D	0	0	1	1
hsa-miR-224-3p	LCNL1	0	0	1	1
hsa-miR-1266-5p	ENPP3	0	0	1	1
hsa-miR-155-5p	S1PR3	0	0	1	1
hsa-miR-3074-5p	SRGAP1	1	0	1	2
hsa-miR-511-5p	BEAN1	0	0	1	1
hsa-miR-30c-2-3p	SOD2	0	1	1	2
hsa-miR-452-5p	NMNAT2	0	0	1	1
hsa-miR-142-5p	TLN2	0	0	1	1
hsa-miR-153-5p	S1PR1	0	0	1	1
hsa-miR-30c-2-3p	SCN3A	1	0	1	2
hsa-miR-224-3p	TMEM170A	0	0	1	1
hsa-miR-142-5p	RBM20	0	0	1	1
hsa-miR-1262	IL21R	0	0	1	1
hsa-miR-30c-2-3p	GEMIN4	0	0	1	1
hsa-miR-34c-3p	CXADR	1	0	1	2
hsa-miR-511-5p	TFPI2	0	0	1	1
hsa-miR-30c-2-3p	MINK1	0	0	1	1
hsa-miR-30a-5p	UBE2R2	1	0	1	2
hsa-miR-1266-5p	GSTM3	1	0	1	2
hsa-miR-30c-2-3p	ORAOV1	0	0	1	1
hsa-miR-1266-5p	FCGR3A	0	0	1	1
hsa-miR-3074-5p	DBX2	1	0	1	2
hsa-miR-30a-5p	RGS8	1	0	0	1
hsa-miR-1266-5p	CNST	0	0	1	1
hsa-miR-3074-5p	THEM4	0	0	1	1
hsa-miR-30c-2-3p	OSBPL7	0	0	1	1
hsa-miR-3074-5p	C5orf20	0	0	1	1
hsa-miR-224-3p	TAF5	0	0	1	1
hsa-miR-142-5p	ZNF813	0	0	1	1
hsa-miR-452-3p	GUCY1A3	0	0	1	1
hsa-miR-708-3p	PRAMEF1	1	0	1	2
hsa-miR-511-5p	WASF2	0	0	1	1
hsa-miR-452-3p	BAHD1	0	0	1	1
hsa-miR-676-3p	RAB27A	1	0	1	2
hsa-miR-1262	RPP40	0	0	1	1
hsa-miR-30a-5p	COMT	0	0	1	1
hsa-miR-30c-2-3p	ELMOD2	0	0	1	1
hsa-miR-142-5p	CPNE4	1	0	1	2
hsa-miR-1266-5p	CD300C	0	0	1	1
hsa-miR-452-3p	SLC22A23	0	0	1	1
hsa-miR-511-5p	PCDHGB4	0	0	1	1
hsa-miR-708-3p	HNRNPC	0	0	1	1
hsa-miR-1266-5p	SPDYE3	0	0	1	1
hsa-miR-30a-5p	FAM91A1	1	1	1	3
hsa-miR-511-5p	FBXO42	0	0	1	1
hsa-miR-30c-2-3p	KCNH2	0	0	1	1
hsa-miR-34c-3p	SP3	0	0	1	1
hsa-miR-4662a-5p	PLAC4	1	0	0	1
hsa-miR-142-5p	RP11-47I22.3	0	0	1	1
hsa-miR-511-5p	PPAPDC3	0	0	1	1
hsa-miR-4746-5p	CHMP6	0	0	1	1
hsa-miR-511-5p	WAC	0	0	1	1
hsa-miR-296-5p	SCN1B	1	0	1	2
hsa-miR-616-3p	GLYR1	1	0	1	2
hsa-miR-676-3p	ZNF484	1	0	1	2
hsa-miR-296-5p	FAM228B	0	0	1	1
hsa-miR-153-5p	RNF180	1	0	1	2
hsa-miR-1266-5p	TMEM251	0	0	1	1
hsa-miR-1266-5p	KIAA1211	0	0	1	1
hsa-miR-1266-5p	ANAPC11	1	0	1	2
hsa-miR-34b-3p	GPR85	0	0	1	1
hsa-miR-30a-5p	ABHD10	1	0	0	1
hsa-miR-296-5p	ZFP41	1	0	1	2
hsa-miR-676-3p	PELI2	0	0	1	1
hsa-miR-1266-5p	BCAP31	0	0	1	1
hsa-miR-452-5p	OMA1	0	0	1	1
hsa-miR-142-5p	RINT1	0	0	1	1
hsa-miR-452-3p	RND2	0	0	1	1
hsa-miR-142-5p	EPB41L3	0	0	1	1
hsa-miR-130a-3p	RND2	0	0	1	1
hsa-miR-142-5p	ELFN1	0	0	1	1
hsa-miR-34b-3p	GLO1	0	0	1	1
hsa-miR-224-3p	USP24	0	0	1	1
hsa-miR-452-5p	KIAA0895L	1	0	1	2
hsa-miR-30c-2-3p	FAM155A	0	0	1	1
hsa-miR-153-5p	NEK1	0	0	1	1
hsa-miR-4662a-5p	SEC62	0	1	0	1
hsa-miR-511-5p	PATE1	0	0	1	1
hsa-miR-708-3p	MED6	0	0	1	1
hsa-miR-224-3p	INHBB	0	0	1	1
hsa-miR-452-5p	KIF13B	0	0	1	1
hsa-miR-511-5p	MOB1A	1	0	1	2
hsa-miR-1266-5p	NLRP9	0	0	1	1
hsa-miR-3074-5p	SLC26A11	0	0	1	1
hsa-miR-142-5p	CDH9	0	0	1	1
hsa-miR-375-3p	TAL1	0	0	1	1
hsa-miR-30c-2-3p	APITD1-CORT	0	0	1	1
hsa-miR-155-5p	PDLIM5	1	1	1	3
hsa-miR-296-5p	HEY1	0	0	1	1
hsa-miR-153-5p	CCNF	0	0	1	1
hsa-miR-452-3p	AC016559.1	0	0	1	1
hsa-miR-34c-3p	C6ORF50	0	0	1	1
hsa-miR-3677-3p	TENM3	0	0	1	1
hsa-miR-452-5p	CLIC5	0	0	1	1
hsa-miR-1266-5p	RBM15B	0	0	1	1
hsa-miR-153-5p	DACT3	0	0	1	1
hsa-miR-1266-5p	TSPYL6	0	0	1	1
hsa-miR-142-5p	SEC62	1	0	1	2
hsa-miR-30c-2-3p	AGPS	0	0	1	1
hsa-miR-452-5p	KCNK1	0	0	1	1
hsa-miR-142-5p	CDC34	0	0	1	1
hsa-miR-224-3p	TGDS	0	0	1	1
hsa-miR-511-5p	APOOL	0	0	1	1
hsa-miR-511-5p	TPPP	0	0	1	1
hsa-miR-3074-5p	UPF1	1	0	1	2
hsa-miR-1266-5p	INPP4B	0	0	1	1
hsa-miR-153-5p	RNASEH1	0	0	1	1
hsa-miR-153-5p	PDPK1	0	0	1	1
hsa-miR-30c-2-3p	AP3M2	0	0	1	1
hsa-miR-153-5p	NDRG1	0	0	1	1
hsa-miR-3074-5p	PSEN1	0	0	1	1
hsa-miR-296-5p	TAF1B	0	0	1	1
hsa-miR-30c-2-3p	SH2D1B	0	0	1	1
hsa-miR-452-3p	TMEM55A	0	0	1	1
hsa-miR-708-3p	UBE2D3	0	0	1	1
hsa-miR-224-3p	SRSF6	0	0	1	1
hsa-miR-224-3p	MRPS7	0	0	1	1
hsa-miR-142-5p	PPARGC1A	0	0	1	1
hsa-miR-452-3p	ABCC12	0	0	1	1
hsa-miR-153-5p	MCF2L2	0	0	1	1
hsa-miR-452-5p	TLN1	0	0	1	1
hsa-miR-142-5p	CPE	0	0	1	1
hsa-miR-130a-3p	LIPA	1	1	0	2
hsa-miR-452-3p	RPA1	0	0	1	1
hsa-miR-153-5p	C9orf69	0	0	1	1
hsa-miR-30c-2-3p	AGO1	0	0	1	1
hsa-miR-153-5p	LUC7L3	1	0	1	2
hsa-miR-511-5p	EPHB4	0	0	1	1
hsa-miR-153-5p	OSMR	0	0	1	1
hsa-miR-224-3p	MATN2	1	0	1	2
hsa-miR-34c-3p	ABCA10	0	0	1	1
hsa-miR-708-3p	FKBP3	0	0	1	1
hsa-miR-452-3p	NSF	0	0	1	1
hsa-miR-142-5p	OLFM4	0	0	1	1
hsa-miR-676-3p	ITGBL1	0	0	1	1
hsa-miR-452-5p	CD36	1	0	1	2
hsa-miR-3074-5p	GLIS3	1	0	1	2
hsa-miR-142-5p	MCAM	0	1	1	2
hsa-miR-511-5p	PDLIM3	0	0	1	1
hsa-miR-511-5p	CDC42SE1	0	0	1	1
hsa-miR-1266-5p	RAB2B	0	0	1	1
hsa-miR-676-3p	SLC26A2	0	0	1	1
hsa-miR-1262	WSCD2	0	0	1	1
hsa-miR-375-3p	NFIB	0	0	1	1
hsa-miR-30c-2-3p	UNC5D	0	0	1	1
hsa-miR-130a-3p	USP32	1	1	1	3
hsa-miR-153-5p	TRMT10B	0	0	1	1
hsa-miR-511-5p	SLCO1B1	0	1	1	2
hsa-miR-142-5p	MCC	0	0	1	1
hsa-miR-30c-2-3p	SEPHS2	0	0	1	1
hsa-miR-30c-2-3p	MYADM	0	1	1	2
hsa-miR-224-3p	CTR9	0	0	1	1
hsa-miR-155-5p	LINC00923	0	0	1	1
hsa-miR-616-3p	ORMDL1	0	0	1	1
hsa-miR-224-3p	ADGRF2	1	0	0	1
hsa-miR-153-5p	ME2	1	0	1	2
hsa-miR-708-3p	HOXA13	0	0	1	1
hsa-miR-153-5p	HINFP	0	0	1	1
hsa-miR-3074-5p	MSRB3	0	0	1	1
hsa-miR-142-5p	KLHL8	0	0	1	1
hsa-miR-452-3p	TMC2	0	0	1	1
hsa-miR-452-3p	ACPP	0	0	1	1
hsa-miR-452-5p	RCBTB2	0	0	1	1
hsa-miR-196a-5p	TTL	0	0	1	1
hsa-miR-153-5p	SYTL5	0	0	1	1
hsa-miR-676-3p	SERAC1	0	0	1	1
hsa-miR-153-5p	ACTRT3	0	0	1	1
hsa-miR-1262	TNFAIP8L3	0	0	1	1
hsa-miR-153-5p	PRKCB	0	0	1	1
hsa-miR-224-3p	SRPX2	0	0	1	1
hsa-miR-34b-3p	SLC10A6	0	0	1	1
hsa-miR-511-5p	DGCR2	0	0	1	1
hsa-miR-676-3p	FAM3D	0	0	1	1
hsa-miR-296-5p	PLEKHB1	0	0	1	1
hsa-miR-708-3p	ZNF439	0	0	1	1
hsa-miR-142-5p	AMER2	0	0	1	1
hsa-miR-708-3p	PTPRA	0	0	1	1
hsa-miR-34b-3p	PPAPDC1A	0	0	1	1
hsa-miR-511-5p	ERBB3	0	0	1	1
hsa-miR-3074-5p	CSMD1	1	0	1	2
hsa-miR-224-3p	ARL6	0	0	1	1
hsa-miR-153-5p	EPB41L3	0	0	1	1
hsa-miR-153-5p	ELFN1	0	0	1	1
hsa-miR-708-3p	CCDC171	0	0	1	1
hsa-miR-142-5p	NEK1	1	0	1	2
hsa-miR-1262	TGS1	0	0	1	1
hsa-miR-153-5p	DGCR14	0	0	1	1
hsa-miR-34c-3p	LPPR1	0	0	1	1
hsa-miR-4662a-5p	DAW1	1	0	0	1
hsa-miR-511-5p	CES5A	0	0	1	1
hsa-miR-196a-5p	PSMD11	1	0	1	2
hsa-miR-511-5p	RASSF4	0	0	1	1
hsa-miR-676-3p	ZNF207	0	0	1	1
hsa-miR-224-3p	GAREML	0	0	1	1
hsa-miR-1266-5p	DPYSL2	0	0	1	1
hsa-miR-616-3p	ABL2	0	0	1	1
hsa-miR-153-5p	ELAVL3	0	0	1	1
hsa-miR-1262	MYO6	0	0	1	1
hsa-miR-196b-5p	MBNL2	0	0	1	1
hsa-miR-30a-5p	MAN1A2	1	1	1	3
hsa-miR-30c-2-3p	USP13	0	0	1	1
hsa-miR-452-3p	ZAN	0	0	1	1
hsa-miR-30c-2-3p	CACNG6	0	0	1	1
hsa-miR-142-5p	CCNF	0	0	1	1
hsa-miR-452-3p	SERPINH1	0	0	1	1
hsa-miR-676-3p	FOXJ2	0	0	1	1
hsa-miR-224-3p	MBTPS1	0	0	1	1
hsa-miR-224-3p	NPSR1	0	0	1	1
hsa-miR-887-3p	ADD3	0	0	1	1
hsa-miR-142-5p	RNASEH1	0	1	0	1
hsa-miR-142-5p	NDRG1	0	0	1	1
hsa-miR-34b-3p	TRIM71	0	0	1	1
hsa-miR-34b-3p	PLCL1	1	0	1	2
hsa-miR-153-5p	ABTB2	0	0	1	1
hsa-miR-4746-5p	RIPK4	0	0	1	1
hsa-miR-155-5p	KDSR	0	0	1	1
hsa-miR-511-5p	MYO1D	0	0	1	1
hsa-miR-676-3p	EMB	0	0	1	1
hsa-miR-511-5p	TRMT2A	1	0	1	2
hsa-miR-153-5p	SEC62	0	0	1	1
hsa-miR-452-5p	ATOH8	0	0	1	1
hsa-miR-30c-2-3p	RAB40B	0	0	1	1
hsa-miR-511-5p	SERPINC1	0	0	1	1
hsa-miR-296-5p	WNT9B	1	0	1	2
hsa-miR-511-5p	SCGN	0	0	1	1
hsa-miR-296-5p	PPAPDC2	0	0	1	1
hsa-miR-1266-5p	SLC16A3	0	0	1	1
hsa-miR-511-5p	SF3B1	0	0	1	1
hsa-miR-142-5p	LUC7L3	0	0	1	1
hsa-miR-224-3p	EBF4	0	0	1	1
hsa-miR-375-3p	CSPG4	0	0	1	1
hsa-miR-153-5p	PPARGC1A	1	0	1	2
hsa-miR-142-5p	MCF2L2	1	0	1	2
hsa-miR-452-5p	VMAC	0	0	1	1
hsa-miR-153-5p	CPE	0	0	1	1
hsa-miR-34c-3p	B3GALT5	0	0	1	1
hsa-miR-34b-3p	CNTN5	0	0	1	1
hsa-miR-155-5p	CCDC137	0	1	0	1
hsa-miR-452-5p	SFMBT2	0	0	1	1
hsa-miR-3074-5p	FBXO47	0	0	1	1
hsa-miR-34b-3p	PEX5	0	0	1	1
hsa-miR-30c-2-3p	DCPS	0	0	1	1
hsa-miR-452-5p	SOX15	0	0	1	1
hsa-miR-34c-3p	BRD7	0	0	1	1
hsa-miR-224-3p	TMEM230	0	0	1	1
hsa-miR-34b-3p	LPAR2	0	0	1	1
hsa-miR-511-5p	SLC30A5	0	0	1	1
hsa-miR-153-5p	OLFM4	0	0	1	1
hsa-miR-155-5p	CMTR2	0	0	1	1
hsa-miR-1262	NFIC	0	0	1	1
hsa-miR-30c-2-3p	FAM84B	0	0	1	1
hsa-miR-153-5p	MCAM	0	0	1	1
hsa-miR-676-3p	SPPL2A	0	0	1	1
hsa-miR-708-3p	RNF41	0	0	1	1
hsa-miR-30c-2-3p	EEFSEC	0	0	1	1
hsa-miR-452-5p	FGA	0	0	1	1
hsa-miR-3677-3p	NBPF3	0	0	1	1
hsa-miR-452-3p	C1QTNF6	0	0	1	1
hsa-miR-1262	INSC	0	0	1	1
hsa-miR-452-5p	HAUS8	0	0	1	1
hsa-miR-153-5p	PSMA2	1	1	1	3
hsa-miR-708-3p	PRRX1	0	0	1	1
hsa-miR-34c-3p	NPFFR1	0	0	1	1
hsa-miR-1266-5p	ABCB8	0	0	1	1
hsa-miR-153-5p	AC013269.5	0	0	1	1
hsa-miR-153-5p	SAPCD2	0	0	1	1
hsa-miR-155-5p	PAPD7	0	0	1	1
hsa-miR-142-5p	TRMT10B	0	0	1	1
hsa-miR-153-5p	MCC	0	0	1	1
hsa-miR-887-3p	FAM101A	0	0	1	1
hsa-miR-3074-5p	KCNN3	0	0	1	1
hsa-miR-4746-5p	ICMT	0	0	1	1
hsa-miR-511-5p	ZNHIT1	0	0	1	1
hsa-miR-511-5p	LTV1	1	0	1	2
hsa-miR-34c-3p	MORN4	0	0	1	1
hsa-miR-30c-2-3p	SH3BGRL2	0	0	1	1
hsa-miR-155-5p	PDSS2	0	0	1	1
hsa-miR-155-5p	GOLPH3L	0	0	1	1
hsa-miR-142-5p	ACTRT3	0	0	1	1
hsa-miR-142-5p	PRKCB	1	1	1	3
hsa-miR-375-3p	DKK2	0	0	1	1
hsa-miR-153-5p	KLHL8	1	0	1	2
hsa-miR-375-3p	NKAIN2	0	0	1	1
hsa-miR-153-5p	CCL16	0	0	1	1
hsa-miR-30a-5p	NSD1	1	0	1	2
hsa-miR-511-5p	AC005609.1	0	0	1	1
hsa-miR-676-3p	LPPR4	0	0	1	1
hsa-miR-511-5p	FAM227B	0	0	1	1
hsa-miR-3074-5p	C2orf15	0	0	1	1
hsa-miR-224-3p	SPA17	0	0	1	1
hsa-miR-3074-5p	EIF2S2	0	0	1	1
hsa-miR-34b-3p	FAM76B	0	0	1	1
hsa-miR-130a-3p	TSHZ1	1	0	1	2
hsa-miR-676-3p	SNX29	0	0	1	1
hsa-miR-3074-5p	MUC15	1	0	1	2
hsa-miR-153-5p	AMER2	1	0	1	2
hsa-miR-1262	SIN3A	0	0	1	1
hsa-miR-708-3p	COX7C	0	0	1	1
hsa-miR-511-5p	SBF2	0	0	1	1
hsa-miR-887-3p	PIGG	0	0	1	1
hsa-miR-155-5p	ZNF569	0	0	1	1
hsa-miR-142-5p	PLCD3	0	0	1	1
hsa-miR-153-5p	SKIV2L	0	0	1	1
hsa-miR-30c-2-3p	POLR1A	0	0	1	1
hsa-miR-452-3p	UCK2	1	0	1	2
hsa-miR-452-5p	PSMB2	1	0	1	2
hsa-miR-676-3p	IQGAP3	0	0	1	1
hsa-miR-30c-2-3p	PRG2	0	0	1	1
hsa-miR-616-3p	GABRR2	1	0	1	2
hsa-miR-452-3p	NETO1	0	0	1	1
hsa-miR-34c-3p	PERP	0	0	1	1
hsa-miR-34b-3p	PPP4R4	0	0	1	1
hsa-miR-3074-5p	ZNF177	0	0	1	1
hsa-miR-1266-5p	UGGT1	0	0	1	1
hsa-miR-452-3p	ACR	0	0	1	1
hsa-miR-616-3p	C2orf88	1	0	1	2
hsa-miR-511-5p	DIP2C	0	0	1	1
hsa-miR-142-5p	RP11-343C2.12	0	0	1	1
hsa-miR-153-5p	PIK3C3	0	0	1	1
hsa-miR-34b-3p	PHEX	0	0	1	1
hsa-miR-153-5p	DYDC1	0	0	1	1
hsa-miR-616-3p	SYNPO2	1	0	1	2
hsa-miR-452-5p	AP1S1	0	0	1	1
hsa-miR-452-3p	GAL3ST1	0	0	1	1
hsa-miR-375-3p	CTDSPL2	0	0	1	1
hsa-miR-3074-5p	MYRF	0	0	1	1
hsa-miR-142-5p	MRRF	0	0	1	1
hsa-miR-511-5p	AC093157.1	0	0	1	1
hsa-miR-30c-2-3p	NEIL2	1	0	1	2
hsa-miR-153-5p	RPP40	0	0	1	1
hsa-miR-375-3p	TMEM174	0	0	1	1
hsa-miR-34c-3p	KRTAP2-4	0	0	1	1
hsa-miR-34c-3p	RNF19A	0	0	1	1
hsa-miR-1262	RGP1	0	0	1	1
hsa-miR-142-5p	TECPR2	0	0	1	1
hsa-miR-708-3p	APCDD1L	0	0	1	1
hsa-miR-142-5p	KLF7	0	0	1	1
hsa-miR-511-5p	GATSL2	0	0	1	1
hsa-miR-616-3p	RP11-366L20.2	0	0	1	1
hsa-miR-511-5p	DDB1	0	0	1	1
hsa-miR-34b-3p	MAP2K6	0	0	1	1
hsa-miR-34c-3p	RFWD3	0	0	1	1
hsa-miR-34b-3p	DDAH1	0	0	1	1
hsa-miR-142-5p	C16orf87	0	0	1	1
hsa-miR-3074-5p	TRNP1	0	0	1	1
hsa-miR-375-3p	HNRNPA3	0	0	1	1
hsa-miR-3074-5p	KCTD9	0	0	1	1
hsa-miR-153-5p	ZNF611	0	0	1	1
hsa-miR-34c-3p	COLCA1	0	0	1	1
hsa-miR-452-5p	NPNT	0	0	1	1
hsa-miR-511-5p	CHD1	0	0	1	1
hsa-miR-3074-5p	EFR3B	1	0	1	2
hsa-miR-153-5p	TLN2	0	0	1	1
hsa-miR-142-5p	S1PR1	1	0	1	2
hsa-miR-3074-5p	AL117190.3	0	0	1	1
hsa-miR-224-3p	FKBP1A	1	0	0	1
hsa-miR-452-3p	TPH2	0	0	1	1
hsa-miR-142-5p	CTGF	0	0	1	1
hsa-miR-130a-3p	TMEM2	0	1	0	1
hsa-miR-708-3p	IGJ	0	0	1	1
hsa-miR-616-3p	SKP1	0	0	1	1
hsa-miR-708-3p	SLC16A2	0	0	1	1
hsa-miR-30c-2-3p	MAP7D2	0	0	1	1
hsa-miR-196b-5p	REPIN1	1	0	0	1
hsa-miR-296-5p	BCL11B	0	0	1	1
hsa-miR-511-5p	RNF207	0	0	1	1
hsa-miR-30c-2-3p	CROT	0	0	1	1
hsa-miR-155-5p	VPS13A	0	0	1	1
hsa-miR-155-5p	EIF3A	0	1	1	2
hsa-miR-1266-5p	MRGPRF	0	0	1	1
hsa-miR-224-3p	UBE3A	0	0	1	1
hsa-miR-708-3p	MTMR10	0	0	1	1
hsa-miR-296-5p	AL590822.2	0	0	1	1
hsa-miR-452-5p	CTNNA3	0	0	1	1
hsa-miR-296-5p	XPO5	0	0	1	1
hsa-miR-30c-2-3p	RHOC	0	0	1	1
hsa-miR-153-5p	RBM20	0	0	1	1
hsa-miR-30c-2-3p	METTL15	0	0	1	1
hsa-miR-676-3p	B3GALT1	0	0	1	1
hsa-miR-676-3p	HNRNPH2	0	0	1	1
hsa-miR-34c-3p	KPNA5	0	0	1	1
hsa-miR-153-5p	ITSN2	0	0	1	1
hsa-miR-452-3p	PAK7	0	0	1	1
hsa-miR-708-3p	NBPF15	0	0	1	1
hsa-miR-155-5p	MYBPC1	0	0	1	1
hsa-miR-296-5p	FBXO46	0	0	1	1
hsa-miR-452-5p	MFSD6	0	0	1	1
hsa-miR-296-5p	FLJ27365	0	0	1	1
hsa-miR-511-5p	DKK3	0	0	1	1
hsa-miR-153-5p	CPNE4	0	0	1	1
hsa-miR-3074-5p	ATF3	0	0	1	1
hsa-miR-511-5p	TPR	0	0	1	1
hsa-miR-375-3p	HM13	0	0	1	1
hsa-miR-224-3p	MOB3C	0	0	1	1
hsa-miR-153-5p	ZNF813	0	0	1	1
hsa-miR-511-5p	NOTCH2	0	0	1	1
hsa-miR-296-5p	MBD4	1	0	1	2
hsa-miR-452-5p	CSTF3	1	0	1	2
hsa-miR-1266-5p	ATP7B	0	0	1	1
hsa-miR-511-5p	PKN2	1	0	1	2
hsa-miR-34b-3p	MEMO1	0	0	1	1
hsa-miR-296-5p	TCIRG1	0	0	1	1
hsa-miR-1266-5p	CCSER1	0	0	1	1
hsa-miR-153-5p	FBXO5	0	0	1	1
hsa-miR-34b-3p	ASB10	0	0	1	1
hsa-miR-452-3p	PLCE1	0	0	1	1
hsa-miR-3074-5p	NDUFAF7	0	0	1	1
hsa-miR-3074-5p	PPL	0	0	1	1
hsa-miR-1266-5p	WASF2	0	0	1	1
hsa-miR-452-5p	ESRRB	0	0	1	1
hsa-miR-511-5p	CFD	0	0	1	1
hsa-miR-452-3p	TFPT	0	0	1	1
hsa-miR-3074-5p	MRPL44	0	0	1	1
hsa-miR-196a-5p	ZNF804B	0	0	1	1
hsa-miR-1262	ARHGAP17	0	0	1	1
hsa-miR-1266-5p	PCDH12	0	0	1	1
hsa-miR-708-3p	METTL5	0	0	1	1
hsa-miR-1266-5p	UBE2QL1	0	0	1	1
hsa-miR-142-5p	RNF180	1	0	1	2
hsa-miR-452-3p	ZHX3	0	0	1	1
hsa-miR-452-5p	VSIG8	0	0	1	1
hsa-miR-708-3p	NBPF1	0	0	1	1
hsa-miR-452-5p	CAMLG	0	0	1	1
hsa-miR-375-3p	GABRQ	0	0	1	1
hsa-miR-452-5p	EPB41L2	0	0	1	1
hsa-miR-676-3p	THRA	0	0	1	1
hsa-miR-3074-5p	NR2E1	0	0	1	1
hsa-miR-30c-2-3p	CBX6	0	0	1	1
hsa-miR-3074-5p	NPAP1	0	0	1	1
hsa-miR-452-3p	C1orf158	0	0	1	1
hsa-miR-30c-2-3p	RANBP6	0	0	1	1
hsa-miR-616-3p	DPPA3	0	0	1	1
hsa-miR-34b-3p	GK5	0	0	1	1
hsa-miR-452-5p	FAM19A1	0	0	1	1
hsa-miR-30c-2-3p	DNAH17-AS1	0	0	1	1
hsa-miR-1266-5p	PRF1	0	0	1	1
hsa-miR-887-3p	ITCH	0	0	1	1
hsa-miR-296-5p	SRRM3	0	0	1	1
hsa-miR-142-5p	ANP32B	0	0	1	1
hsa-miR-4662a-5p	FAM222B	1	0	0	1
hsa-miR-452-5p	LMAN1	1	0	1	2
hsa-miR-153-5p	STARD5	0	0	1	1
hsa-miR-142-5p	NFIL3	0	0	1	1
hsa-miR-34c-3p	PSD2	0	0	1	1
hsa-miR-296-5p	RTBDN	0	0	1	1
hsa-miR-34b-3p	GYG1	0	0	1	1
hsa-miR-452-3p	ASIP	0	0	1	1
hsa-miR-34b-3p	BRI3BP	0	0	1	1
hsa-miR-452-5p	ITGB4	0	0	1	1
hsa-miR-3074-5p	GPRASP1	0	0	1	1
hsa-miR-296-5p	AGPAT4	0	0	1	1
hsa-miR-296-5p	GPBP1	0	0	1	1
hsa-miR-708-3p	CTBS	0	0	1	1
hsa-miR-511-5p	TIA1	0	0	1	1
hsa-miR-34c-3p	GAREM	0	0	1	1
hsa-miR-708-3p	CYBB	0	0	1	1
hsa-miR-130a-3p	MASTL	1	1	0	2
hsa-miR-142-5p	EIF2AK2	0	0	1	1
hsa-miR-452-5p	HP1BP3	1	0	1	2
hsa-miR-1262	CSMD3	0	0	1	1
hsa-miR-153-5p	DBNDD1	0	0	1	1
hsa-miR-224-3p	GPR112	0	0	1	1
hsa-miR-1262	GIPC1	0	0	1	1
hsa-miR-511-5p	SLAMF8	0	0	1	1
hsa-miR-30c-2-3p	KLF8	0	1	1	2
hsa-miR-34c-3p	TSHZ2	0	0	1	1
hsa-miR-142-5p	PIGR	0	0	1	1
hsa-miR-452-3p	KCNU1	0	0	1	1
hsa-miR-4746-5p	LAMTOR5	0	0	1	1
hsa-miR-155-5p	FAM3C	0	1	1	2
hsa-miR-30c-2-3p	PTPRE	0	1	1	2
hsa-miR-452-3p	SETX	0	0	1	1
hsa-miR-224-3p	HIST1H2BD	0	0	1	1
hsa-miR-3074-5p	NHS	0	0	1	1
hsa-miR-142-5p	ZNF154	0	0	1	1
hsa-miR-34b-3p	RABGAP1L	0	0	1	1
hsa-miR-3074-5p	EDAR	0	0	1	1
hsa-miR-153-5p	DSG4	0	0	1	1
hsa-miR-3074-5p	EPHA5	0	0	1	1
hsa-miR-676-3p	TMED8	0	0	1	1
hsa-miR-153-5p	LDOC1L	0	0	1	1
hsa-miR-130a-3p	GBX2	0	0	1	1
hsa-miR-1262	PRR23B	1	0	1	2
hsa-miR-155-5p	RIMS2	0	0	1	1
hsa-miR-142-5p	MMP16	0	0	1	1
hsa-miR-511-5p	IER3IP1	0	0	1	1
hsa-miR-155-5p	IFIT2	0	0	1	1
hsa-miR-296-5p	AHCYL2	0	0	1	1
hsa-miR-452-5p	TMED2	0	1	1	2
hsa-miR-224-3p	NUP153	1	0	0	1
hsa-miR-3074-5p	CEP63	0	0	1	1
hsa-miR-452-5p	C6orf141	0	0	1	1
hsa-miR-452-3p	AGA	0	0	1	1
hsa-miR-452-3p	KRTAP10-10	0	0	1	1
hsa-miR-452-3p	CA5B	1	0	1	2
hsa-miR-153-5p	ARHGAP29	0	0	1	1
hsa-miR-142-5p	ZBTB7C	0	0	1	1
hsa-miR-708-3p	KCNJ10	0	1	1	2
hsa-miR-30c-2-3p	CGRRF1	0	0	1	1
hsa-miR-452-3p	AC092675.3	0	0	1	1
hsa-miR-30c-2-3p	ZNF418	0	0	1	1
hsa-miR-142-5p	OR10AG1	0	0	1	1
hsa-miR-375-3p	CUL2	0	0	1	1
hsa-miR-616-3p	TMTC1	0	0	1	1
hsa-miR-616-3p	RETSAT	0	0	1	1
hsa-miR-296-5p	ZNF536	0	0	1	1
hsa-miR-196a-5p	CPD	1	1	1	3
hsa-miR-452-3p	CD302	0	0	1	1
hsa-miR-708-3p	PAPLN	0	0	1	1
hsa-miR-511-5p	ZNF98	0	0	1	1
hsa-miR-511-5p	NID1	0	0	1	1
hsa-miR-224-3p	LOXL4	0	0	1	1
hsa-miR-34c-3p	TBX1	0	0	1	1
hsa-miR-153-5p	BRD1	0	0	1	1
hsa-miR-142-5p	EDN1	0	0	1	1
hsa-miR-224-3p	EPHA6	0	0	1	1
hsa-miR-153-5p	PDF	0	0	1	1
hsa-miR-1262	CAMK1D	0	0	1	1
hsa-miR-30a-5p	PEX26	0	0	1	1
hsa-miR-155-5p	AKAP10	1	1	1	3
hsa-miR-224-3p	NETO2	1	1	1	3
hsa-miR-3074-5p	RALB	0	0	1	1
hsa-miR-34c-3p	HSDL1	0	0	1	1
hsa-miR-3074-5p	LIN7A	0	0	1	1
hsa-miR-511-5p	SETD3	0	0	1	1
hsa-miR-155-5p	RHOT1	0	0	1	1
hsa-miR-224-3p	SEC23B	0	0	1	1
hsa-miR-142-5p	ARID1A	1	0	1	2
hsa-miR-676-3p	FAM83F	0	0	1	1
hsa-miR-296-5p	KLK3	0	0	1	1
hsa-miR-1266-5p	PTBP2	0	0	1	1
hsa-miR-452-3p	BET1	0	0	1	1
hsa-miR-34c-3p	PSMB11	0	0	1	1
hsa-miR-708-3p	ACVR2B	0	0	1	1
hsa-miR-511-5p	FAM106A	0	0	1	1
hsa-miR-34b-3p	FAM118A	0	1	1	2
hsa-miR-142-5p	TTC8	1	1	1	3
hsa-miR-616-3p	CCR5	0	0	1	1
hsa-miR-452-5p	SLC35F5	0	0	1	1
hsa-miR-375-3p	GPR37	0	0	1	1
hsa-miR-616-3p	ELF4	0	0	1	1
hsa-miR-130a-3p	ADCY2	0	0	1	1
hsa-miR-224-3p	SAP18	0	0	1	1
hsa-miR-153-5p	ZFAND4	0	0	1	1
hsa-miR-30a-5p	RARS2	0	1	0	1
hsa-miR-155-5p	DIRC2	0	0	1	1
hsa-miR-708-3p	LACC1	0	0	1	1
hsa-miR-142-5p	HMGN3	0	0	1	1
hsa-miR-3074-5p	KLHL36	0	0	1	1
hsa-miR-1262	GSDMA	0	0	1	1
hsa-miR-30a-5p	GAS2L3	1	0	0	1
hsa-miR-452-5p	SURF6	0	0	1	1
hsa-miR-676-3p	TNRC6A	0	0	1	1
hsa-miR-296-5p	TMEM150C	0	0	1	1
hsa-miR-1266-5p	PTER	0	0	1	1
hsa-miR-3074-5p	CRCP	0	0	1	1
hsa-miR-142-5p	OSGIN2	0	0	1	1
hsa-miR-30c-2-3p	ARAP1	0	0	1	1
hsa-miR-452-3p	HS3ST3B1	0	1	1	2
hsa-miR-676-3p	PTCHD4	0	0	1	1
hsa-miR-153-5p	GUF1	1	0	1	2
hsa-miR-296-5p	H1FX	0	0	1	1
hsa-miR-708-3p	NUP133	0	0	1	1
hsa-miR-153-5p	STAMBPL1	0	0	1	1
hsa-miR-1266-5p	UCP2	0	0	1	1
hsa-miR-452-5p	PACS2	0	0	1	1
hsa-miR-30c-2-3p	TSKU	0	0	1	1
hsa-miR-142-5p	NGFRAP1	0	0	1	1
hsa-miR-3074-5p	ZNF654	0	0	1	1
hsa-miR-296-5p	C10orf54	0	0	1	1
hsa-miR-153-5p	CACNB4	1	0	1	2
hsa-miR-153-5p	KLHL41	1	0	1	2
hsa-miR-224-3p	RASAL2	0	0	1	1
hsa-miR-30c-2-3p	RXRB	0	0	1	1
hsa-miR-142-5p	SMC3	0	0	1	1
hsa-miR-1262	MAPKAPK5	0	0	1	1
hsa-miR-34b-3p	CEP120	0	0	1	1
hsa-miR-452-5p	AP006621.5	0	0	1	1
hsa-miR-142-5p	COL4A5	0	0	1	1
hsa-miR-153-5p	GIMAP1	0	0	1	1
hsa-miR-30a-5p	FIGN	1	0	1	2
hsa-miR-155-5p	TMEM56	0	0	1	1
hsa-miR-4746-5p	ZBTB46	0	0	1	1
hsa-miR-452-3p	GAS7	0	0	1	1
hsa-miR-452-3p	XRRA1	0	0	1	1
hsa-miR-142-5p	GPR160	0	0	1	1
hsa-miR-708-3p	THRB	0	0	1	1
hsa-miR-34b-3p	KB-1507C5.2	0	0	1	1
hsa-miR-34b-3p	EMX2	0	0	1	1
hsa-miR-30c-2-3p	CLSPN	1	0	1	2
hsa-miR-142-5p	MDGA2	0	0	1	1
hsa-miR-1266-5p	PFN4	0	0	1	1
hsa-miR-452-5p	MPP5	0	0	1	1
hsa-miR-34b-3p	SNAP91	0	0	1	1
hsa-miR-30a-5p	HNRNPA1L2	0	1	0	1
hsa-miR-34b-3p	ZNF831	0	1	1	2
hsa-miR-511-5p	PTP4A3	0	0	1	1
hsa-miR-3074-5p	FAM83B	0	0	1	1
hsa-miR-142-5p	PHACTR1	0	0	1	1
hsa-miR-452-3p	TMEM130	0	0	1	1
hsa-miR-511-5p	MRPS16	0	0	1	1
hsa-miR-452-3p	RCN1	0	0	1	1
hsa-miR-224-3p	SLC5A3	0	0	1	1
hsa-miR-708-3p	HNRNPH3	0	0	1	1
hsa-miR-153-5p	RPL10A	0	0	1	1
hsa-miR-142-5p	IFRG15	0	0	1	1
hsa-miR-142-5p	RCHY1	0	0	1	1
hsa-miR-1266-5p	MSX2	0	0	1	1
hsa-miR-4662a-5p	SMTNL2	1	0	0	1
hsa-miR-142-5p	MAP2	1	0	1	2
hsa-miR-511-5p	USP27X	0	0	1	1
hsa-miR-1266-5p	MARK4	0	0	1	1
hsa-miR-153-5p	ITGA4	1	0	1	2
hsa-miR-375-3p	LRCH1	0	0	1	1
hsa-miR-30c-2-3p	ST8SIA1	0	0	1	1
hsa-miR-30c-2-3p	H2AFJ	1	0	1	2
hsa-miR-3677-3p	STC2	0	0	1	1
hsa-miR-676-3p	SLC16A3	0	0	1	1
hsa-miR-3677-3p	KIAA1211	0	0	1	1
hsa-miR-375-3p	RP11-1055B8.7	0	0	1	1
hsa-miR-452-5p	KIAA0907	0	0	1	1
hsa-miR-296-5p	AHI1	0	0	1	1
hsa-miR-30c-2-3p	GATA2	0	0	1	1
hsa-miR-676-3p	SLC6A20	0	0	1	1
hsa-miR-142-5p	KCNV1	0	0	1	1
hsa-miR-3074-5p	COL9A2	0	0	1	1
hsa-miR-30c-2-3p	TDGF1P3	0	1	0	1
hsa-miR-1266-5p	CABLES2	0	0	1	1
hsa-miR-452-5p	TAS2R5	0	0	1	1
hsa-miR-296-5p	TMEM150A	0	0	1	1
hsa-miR-452-5p	DEGS1	0	0	1	1
hsa-miR-153-5p	TLR7	0	0	1	1
hsa-miR-34b-3p	POPDC2	0	0	1	1
hsa-miR-511-5p	SLC17A6	0	0	1	1
hsa-miR-452-3p	PRKDC	0	0	1	1
hsa-miR-676-3p	GPRIN1	0	0	1	1
hsa-miR-153-5p	AMOTL2	0	0	1	1
hsa-miR-196a-5p	HOOK1	1	0	1	2
hsa-miR-296-5p	LRRC40	0	0	1	1
hsa-miR-3074-5p	CORO7	0	0	1	1
hsa-miR-153-5p	PGBD4	0	0	1	1
hsa-miR-34b-3p	LGR4	0	0	1	1
hsa-miR-452-3p	NUP188	0	0	1	1
hsa-miR-3074-5p	HELLS	0	0	1	1
hsa-miR-142-5p	NFKBIZ	0	0	1	1
hsa-miR-30c-2-3p	KDM5B	0	0	1	1
hsa-miR-296-5p	SBF1	0	0	1	1
hsa-miR-30a-5p	UHRF2	0	1	0	1
hsa-miR-142-5p	MIEF1	0	0	1	1
hsa-miR-34b-3p	ABCG5	0	0	1	1
hsa-miR-708-3p	RSBN1	0	0	1	1
hsa-miR-296-5p	INO80	0	0	1	1
hsa-miR-4662a-5p	TAGLN2	1	1	0	2
hsa-miR-375-3p	TMEM246	0	0	1	1
hsa-miR-511-5p	CUL3	0	0	1	1
hsa-miR-142-5p	SMEK1	0	0	1	1
hsa-miR-34c-3p	MOCS3	0	0	1	1
hsa-miR-30a-5p	GPR161	0	0	1	1
hsa-miR-296-5p	HSPA5	0	0	1	1
hsa-miR-375-3p	PARM1	0	0	1	1
hsa-miR-155-5p	GINS4	0	0	1	1
hsa-miR-511-5p	PSMG1	0	0	1	1
hsa-miR-142-5p	PPBP	0	0	1	1
hsa-miR-153-5p	CDYL2	0	0	1	1
hsa-miR-452-5p	NRL	0	0	1	1
hsa-miR-224-3p	RSPO2	1	0	1	2
hsa-miR-676-3p	UTS2	0	0	1	1
hsa-miR-616-3p	OMD	1	0	1	2
hsa-miR-34c-3p	TRIM13	0	0	1	1
hsa-miR-30c-2-3p	AC010536.1	0	0	1	1
hsa-miR-296-5p	ZIK1	0	0	1	1
hsa-miR-34b-3p	NIPAL2	1	0	1	2
hsa-miR-224-3p	SLC25A53	0	0	1	1
hsa-miR-3074-5p	ITGB1BP2	0	0	1	1
hsa-miR-30a-5p	MYO10	0	1	0	1
hsa-miR-452-5p	ZNF780A	1	0	1	2
hsa-miR-142-5p	UPP1	0	0	1	1
hsa-miR-452-3p	MAN1B1	0	0	1	1
hsa-miR-1262	CDK12	0	0	1	1
hsa-miR-708-3p	SMEK2	0	0	1	1
hsa-miR-30c-2-3p	GCNT2	0	0	1	1
hsa-miR-1266-5p	ECE2	0	0	1	1
hsa-miR-34b-3p	CLCC1	0	1	1	2
hsa-miR-130a-3p	RP11-676J12.7	0	0	1	1
hsa-miR-452-3p	SOBP	0	0	1	1
hsa-miR-153-5p	SLC26A10	1	0	1	2
hsa-miR-1266-5p	CALU	1	0	1	2
hsa-miR-616-3p	SLC15A5	0	0	1	1
hsa-miR-511-5p	COX15	0	0	1	1
hsa-miR-296-5p	KRT75	0	0	1	1
hsa-miR-676-3p	RRN3	0	0	1	1
hsa-miR-452-3p	TYSND1	0	0	1	1
hsa-miR-511-5p	ARHGAP17	0	0	1	1
hsa-miR-616-3p	MAP3K9	0	0	1	1
hsa-miR-616-3p	TMEM86A	0	0	1	1
hsa-miR-296-5p	SLC22A12	0	0	1	1
hsa-miR-1266-5p	COQ9	1	0	1	2
hsa-miR-3677-3p	PRRX2	0	0	1	1
hsa-miR-155-5p	HLA-DMA	0	0	1	1
hsa-miR-34b-3p	EIF3J	1	0	1	2
hsa-miR-616-3p	IGSF10	0	0	1	1
hsa-miR-142-5p	SNX14	0	0	1	1
hsa-miR-616-3p	DDX3X	0	0	1	1
hsa-miR-196b-5p	OTX1	1	0	1	2
hsa-miR-34b-3p	ZBTB8B	0	0	1	1
hsa-miR-3074-5p	PRKAR2B	0	0	1	1
hsa-miR-224-3p	WDR13	0	0	1	1
hsa-miR-296-5p	ZYX	0	0	1	1
hsa-miR-3677-3p	CYTH4	0	0	1	1
hsa-miR-452-5p	ZNF829	0	0	1	1
hsa-miR-375-3p	CEP57L1	0	0	1	1
hsa-miR-1266-5p	FAM213B	0	0	1	1
hsa-miR-708-3p	EIF4E	0	0	1	1
hsa-miR-511-5p	LRRFIP2	1	0	1	2
hsa-miR-511-5p	MURC	0	0	1	1
hsa-miR-511-5p	GID4	0	0	1	1
hsa-miR-452-3p	AP000708.1	0	0	1	1
hsa-miR-616-3p	PLA2G12B	0	0	1	1
hsa-miR-452-5p	GABRA2	0	0	1	1
hsa-miR-34c-3p	SESTD1	0	0	1	1
hsa-miR-1262	EVI5	0	0	1	1
hsa-miR-1266-5p	HCFC2	0	0	1	1
hsa-miR-452-3p	FARSB	0	0	1	1
hsa-miR-3074-5p	CTSC	1	0	0	1
hsa-miR-452-5p	GJB6	0	0	1	1
hsa-miR-224-3p	ARHGAP24	0	0	1	1
hsa-miR-34b-3p	KLF12	0	0	1	1
hsa-miR-30c-2-3p	RNFT2	1	0	1	2
hsa-miR-34b-3p	HMGB3	0	0	1	1
hsa-miR-708-3p	FEM1C	0	0	1	1
hsa-miR-452-3p	TSN	0	0	1	1
hsa-miR-153-5p	SELENOF	1	0	0	1
hsa-miR-142-5p	PSRC1	0	0	1	1
hsa-miR-155-5p	EBF2	0	0	1	1
hsa-miR-375-3p	PLEKHH2	0	0	1	1
hsa-miR-155-5p	ASAH2	0	0	1	1
hsa-miR-676-3p	PLEKHA3	1	0	1	2
hsa-miR-30a-5p	C10orf25	1	0	1	2
hsa-miR-3074-5p	FAM60A	1	0	1	2
hsa-miR-34b-3p	SENP5	0	0	1	1
hsa-miR-708-3p	MDGA1	0	0	1	1
hsa-miR-452-3p	GULP1	0	0	1	1
hsa-miR-30a-5p	RAB2A	1	0	0	1
hsa-miR-452-3p	LPL	0	0	1	1
hsa-miR-153-5p	NAGS	0	0	1	1
hsa-miR-142-5p	AS3MT	0	0	1	1
hsa-miR-224-3p	CTD-2228K2.5	0	0	1	1
hsa-miR-142-5p	KLHL15	1	0	1	2
hsa-miR-375-3p	B4GALNT2	0	0	1	1
hsa-miR-676-3p	CASP14	0	0	1	1
hsa-miR-708-3p	PDZD2	0	0	1	1
hsa-miR-153-5p	PDZD8	1	0	1	2
hsa-miR-676-3p	RAP2B	0	0	1	1
hsa-miR-3074-5p	PHF2	0	0	1	1
hsa-miR-153-5p	PAX3	0	0	1	1
hsa-miR-153-5p	TMEM99	0	0	1	1
hsa-miR-1262	NUP35	0	0	1	1
hsa-miR-142-5p	ZNF138	0	0	1	1
hsa-miR-3074-5p	ZNF445	0	0	1	1
hsa-miR-296-5p	TMEM241	0	0	1	1
hsa-miR-153-5p	LYPLA1	0	0	1	1
hsa-miR-452-5p	TCEAL7	0	0	1	1
hsa-miR-153-5p	ZC2HC1A	0	0	1	1
hsa-miR-452-5p	RSPH3	0	0	1	1
hsa-miR-1262	PHF12	0	0	1	1
hsa-miR-1266-5p	CADM1	0	0	1	1
hsa-miR-511-5p	FREM1	0	0	1	1
hsa-miR-452-3p	COQ8A	1	0	0	1
hsa-miR-452-5p	ANKRD6	0	0	1	1
hsa-miR-224-3p	PRKAR1A	0	0	1	1
hsa-miR-155-5p	TRDN	0	0	1	1
hsa-miR-34b-3p	IRAK1BP1	0	0	1	1
hsa-miR-153-5p	ZNF716	0	0	1	1
hsa-miR-3074-5p	POLR3F	1	0	1	2
hsa-miR-224-3p	ACAP2	1	0	1	2
hsa-miR-1266-5p	DPP4	0	0	1	1
hsa-miR-34b-3p	LAMP3	0	0	1	1
hsa-miR-142-5p	RAD17	0	0	1	1
hsa-miR-155-5p	ANKRD12	0	1	1	2
hsa-miR-452-5p	TLR3	0	0	1	1
hsa-miR-34b-3p	FADS6	0	0	1	1
hsa-miR-1266-5p	C1orf64	0	0	1	1
hsa-miR-452-3p	ZSCAN29	0	0	1	1
hsa-miR-3074-5p	BCL2L2	0	0	1	1
hsa-miR-452-5p	CEP68	0	0	1	1
hsa-miR-153-5p	CMKLR1	0	0	1	1
hsa-miR-1266-5p	GPR45	0	0	1	1
hsa-miR-3074-5p	EMC8	0	0	1	1
hsa-miR-153-5p	SLC30A9	0	0	1	1
hsa-miR-224-3p	RAB29	1	0	0	1
hsa-miR-452-5p	ZNF280B	0	0	1	1
hsa-miR-375-3p	DIAPH2	0	0	1	1
hsa-miR-30c-2-3p	GLDC	0	0	1	1
hsa-miR-4746-5p	ATP7B	0	0	1	1
hsa-miR-30c-2-3p	RANBP3	0	0	1	1
hsa-miR-224-3p	PEG10	0	0	1	1
hsa-miR-30a-5p	SEC14L2	0	0	1	1
hsa-miR-511-5p	PARVB	0	0	1	1
hsa-miR-1262	PARP16	0	0	1	1
hsa-miR-296-5p	NKRF	0	0	1	1
hsa-miR-34b-3p	TXNDC2	0	0	1	1
hsa-miR-296-5p	TMEM119	0	0	1	1
hsa-miR-34b-3p	AGFG1	0	0	1	1
hsa-miR-130a-3p	DIAPH3	1	0	1	2
hsa-miR-142-5p	THBS2	0	0	1	1
hsa-miR-511-5p	XAGE1C	0	0	1	1
hsa-miR-296-5p	TEAD1	0	0	1	1
hsa-miR-616-3p	ZRANB3	0	0	1	1
hsa-miR-142-5p	SLITRK3	0	0	1	1
hsa-miR-155-5p	AC006486.1	0	0	1	1
hsa-miR-34b-3p	GJB4	0	0	1	1
hsa-miR-153-5p	SHISA3	1	0	1	2
hsa-miR-153-5p	EPG5	1	0	1	2
hsa-miR-511-5p	THSD7A	1	0	1	2
hsa-miR-153-5p	DTX3L	0	0	1	1
hsa-miR-511-5p	ZNF740	0	0	1	1
hsa-miR-676-3p	GNAT1	0	0	1	1
hsa-miR-4746-5p	SLC16A3	0	0	1	1
hsa-miR-511-5p	NBPF14	0	0	1	1
hsa-miR-708-3p	PKNOX1	1	0	1	2
hsa-miR-3074-5p	SRF	0	1	1	2
hsa-miR-224-3p	ST6GALNAC5	0	0	1	1
hsa-miR-34b-3p	MESDC1	1	0	1	2
hsa-miR-296-5p	TLX2	0	0	1	1
hsa-miR-142-5p	BEND7	0	0	1	1
hsa-miR-452-5p	SNX24	0	0	1	1
hsa-miR-30c-2-3p	RP11-382J12.1	0	0	1	1
hsa-miR-452-3p	ADAM10	0	0	1	1
hsa-miR-224-3p	KIF1B	1	0	1	2
hsa-miR-30c-2-3p	PCBP3	0	0	1	1
hsa-miR-452-5p	CARF	0	0	1	1
hsa-miR-1262	ARHGDIA	0	0	1	1
hsa-miR-153-5p	TEX2	0	0	1	1
hsa-miR-708-3p	SLC35G2	0	0	1	1
hsa-miR-153-5p	VCX2	0	0	1	1
hsa-miR-30c-2-3p	NLN	0	0	1	1
hsa-miR-1266-5p	ATP8A2	1	0	1	2
hsa-miR-452-3p	SYTL3	0	0	1	1
hsa-miR-511-5p	THOC5	0	0	1	1
hsa-miR-375-3p	PIGO	0	0	1	1
hsa-miR-34b-3p	NOX4	1	0	0	1
hsa-miR-511-5p	TMEM123	0	0	1	1
hsa-miR-34b-3p	FAN1	0	0	1	1
hsa-miR-511-5p	ZNF652	1	0	1	2
hsa-miR-452-5p	IL1R1	0	0	1	1
hsa-miR-142-5p	CALCRL	0	0	1	1
hsa-miR-3074-5p	KCNMB2	0	0	1	1
hsa-miR-142-5p	MTTP	0	0	1	1
hsa-miR-224-3p	AP001579.1	0	0	1	1
hsa-miR-3074-5p	UNC13A	0	0	1	1
hsa-miR-153-5p	CAPN12	0	0	1	1
hsa-miR-1266-5p	SPATA13	0	0	1	1
hsa-miR-1266-5p	MRPL22	0	0	1	1
hsa-miR-511-5p	TIMM10	0	0	1	1
hsa-miR-296-5p	FOXM1	0	0	1	1
hsa-miR-708-3p	LANCL3	0	0	1	1
hsa-miR-676-3p	SDC2	0	0	1	1
hsa-miR-452-3p	AVPI1	0	0	1	1
hsa-miR-511-5p	KIF27	0	0	1	1
hsa-miR-676-3p	VPS41	0	0	1	1
hsa-miR-1262	AKT1S1	0	0	1	1
hsa-miR-511-5p	DMXL2	0	0	1	1
hsa-miR-1266-5p	DOCK3	0	0	1	1
hsa-miR-452-3p	TMEM78	0	0	1	1
hsa-miR-452-5p	SH3BGRL	0	0	1	1
hsa-miR-34b-3p	IGSF3	0	0	1	1
hsa-miR-224-3p	GPR62	0	0	1	1
hsa-miR-616-3p	PSMF1	0	0	1	1
hsa-miR-34b-3p	CRP	0	0	1	1
hsa-miR-3074-5p	SLC8A3	0	0	1	1
hsa-miR-153-5p	KLHDC10	1	0	1	2
hsa-miR-3074-5p	LSM5	1	0	1	2
hsa-miR-452-5p	NUDCD2	0	0	1	1
hsa-miR-34b-3p	SNX2	0	0	1	1
hsa-miR-511-5p	IRX4	0	0	1	1
hsa-miR-34b-3p	ZNF35	0	1	1	2
hsa-miR-296-5p	ZNF48	0	0	1	1
hsa-miR-511-5p	CLSTN2	0	0	1	1
hsa-miR-155-5p	C9orf57	0	0	1	1
hsa-miR-375-3p	C18orf42	0	0	1	1
hsa-miR-296-5p	ABCF3	0	0	1	1
hsa-miR-153-5p	WDR91	0	0	1	1
hsa-miR-153-5p	UNC5B	0	0	1	1
hsa-miR-296-5p	NAT10	0	0	1	1
hsa-miR-708-3p	PLP1	0	0	1	1
hsa-miR-153-5p	BNIP3	0	0	1	1
hsa-miR-142-5p	ANKRD20A4	0	0	1	1
hsa-miR-34b-3p	WHSC1	0	0	1	1
hsa-miR-616-3p	C4orf19	1	0	1	2
hsa-miR-676-3p	MLPH	1	0	1	2
hsa-miR-1262	SUPT7L	0	0	1	1
hsa-miR-155-5p	VGLL3	0	0	1	1
hsa-miR-616-3p	HMBOX1	0	0	1	1
hsa-miR-224-3p	ST7L	0	0	1	1
hsa-miR-708-3p	WWP1	0	0	1	1
hsa-miR-142-5p	GOLGA6D	0	0	1	1
hsa-miR-153-5p	VGLL1	1	0	1	2
hsa-miR-153-5p	TMEM35A	1	0	0	1
hsa-miR-3074-5p	TMEM222	0	0	1	1
hsa-miR-224-3p	SCN3A	0	0	1	1
hsa-miR-708-3p	TPST2	0	0	1	1
hsa-miR-34c-3p	MSI2	0	0	1	1
hsa-miR-3677-3p	VPS37A	0	0	1	1
hsa-miR-196b-5p	TRMT1L	1	0	0	1
hsa-miR-30a-5p	YAF2	1	0	1	2
hsa-miR-616-3p	TRNP1	0	0	1	1
hsa-miR-452-5p	ARHGEF5	0	0	1	1
hsa-miR-30a-5p	KLF9	1	1	1	3
hsa-miR-452-3p	ST6GALNAC6	0	0	1	1
hsa-miR-34b-3p	C15orf26	0	0	1	1
hsa-miR-34b-3p	PLXNA3	0	0	1	1
hsa-miR-452-5p	P4HA2	0	0	1	1
hsa-miR-452-3p	PIK3IP1	0	0	1	1
hsa-miR-676-3p	TMEM215	0	0	1	1
hsa-miR-34b-3p	PATE4	0	0	1	1
hsa-miR-155-5p	PHC3	1	0	1	2
hsa-miR-153-5p	ERCC6L2	1	0	1	2
hsa-miR-153-5p	GORASP2	0	0	1	1
hsa-miR-452-3p	ARVCF	0	0	1	1
hsa-miR-153-5p	DLG5	0	0	1	1
hsa-miR-296-5p	SLC7A8	0	0	1	1
hsa-miR-511-5p	GRHL2	1	0	1	2
hsa-miR-452-5p	MYCT1	0	0	1	1
hsa-miR-452-5p	PDCD6	0	0	1	1
hsa-miR-1262	CDK15	0	0	1	1
hsa-miR-1262	CDKN2C	0	0	1	1
hsa-miR-4662a-5p	PTPN9	1	0	0	1
hsa-miR-34b-3p	SNAP25	0	0	1	1
hsa-miR-676-3p	HGSNAT	0	0	1	1
hsa-miR-1262	CRISPLD2	0	0	1	1
hsa-miR-153-5p	UQCRB	0	0	1	1
hsa-miR-616-3p	RHBDL3	0	0	1	1
hsa-miR-3677-3p	IL2RB	1	0	1	2
hsa-miR-34c-3p	TSPAN33	0	0	1	1
hsa-miR-30a-5p	CRKL	1	0	1	2
hsa-miR-153-5p	TP53TG3C	1	0	1	2
hsa-miR-375-3p	TCFL5	0	0	1	1
hsa-miR-1262	DKFZP434E1119	0	0	1	1
hsa-miR-616-3p	PNPLA3	0	0	1	1
hsa-miR-1266-5p	PPT1	0	0	1	1
hsa-miR-708-3p	PDK3	0	0	1	1
hsa-miR-142-5p	PSD3	1	0	1	2
hsa-miR-452-5p	CCZ1	0	0	1	1
hsa-miR-511-5p	DNAJC30	0	0	1	1
hsa-miR-3074-5p	NDNF	0	0	1	1
hsa-miR-296-5p	RPS23	1	0	1	2
hsa-miR-34b-3p	ANKRD32	0	0	1	1
hsa-miR-153-5p	C4orf17	0	0	1	1
hsa-miR-452-3p	ACER2	1	0	1	2
hsa-miR-30c-2-3p	ZNF778	0	0	1	1
hsa-miR-153-5p	RAD54L2	0	0	1	1
hsa-miR-34c-3p	PEX5L	0	0	1	1
hsa-miR-3074-5p	BCL11B	0	0	1	1
hsa-miR-452-3p	EIF4H	1	1	1	3
hsa-miR-34b-3p	LRIT2	0	0	1	1
hsa-miR-34b-3p	DSC3	0	0	1	1
hsa-miR-3074-5p	MEIOC	1	0	0	1
hsa-miR-30c-2-3p	TNFRSF10D	0	1	1	2
hsa-miR-708-3p	PDS5A	1	0	1	2
hsa-miR-616-3p	INPP5E	0	0	1	1
hsa-miR-616-3p	BCAT2	0	0	1	1
hsa-miR-153-5p	SLFN13	0	0	1	1
hsa-miR-375-3p	CRISPLD2	1	0	0	1
hsa-miR-30a-5p	GOLGA6L4	1	0	1	2
hsa-miR-34c-3p	ZNF277	0	0	1	1
hsa-miR-708-3p	MYCBP	0	0	1	1
hsa-miR-452-3p	CSH2	0	0	1	1
hsa-miR-708-3p	PLEKHA2	0	0	1	1
hsa-miR-30c-2-3p	C5orf66	1	0	0	1
hsa-miR-153-5p	CDK15	0	0	1	1
hsa-miR-30c-2-3p	SKA3	0	0	1	1
hsa-miR-452-3p	GPR61	0	0	1	1
hsa-miR-142-5p	DGCR6L	0	0	1	1
hsa-miR-153-5p	DAZAP2	1	1	1	3
hsa-miR-375-3p	FRMD7	1	0	0	1
hsa-miR-34c-3p	PRPSAP1	0	0	1	1
hsa-miR-616-3p	SMAD5	0	0	1	1
hsa-miR-1266-5p	NKRF	1	0	1	2
hsa-miR-155-5p	FAM210B	0	0	1	1
hsa-miR-616-3p	PPP2R5E	0	0	1	1
hsa-miR-224-3p	FAM167A	0	0	1	1
hsa-miR-34b-3p	SSPN	0	0	1	1
hsa-miR-34b-3p	HIGD1A	0	0	1	1
hsa-miR-3677-3p	BID	0	0	1	1
hsa-miR-153-5p	ST3GAL1	0	0	1	1
hsa-miR-452-5p	WDR48	0	0	1	1
hsa-miR-296-5p	PIAS4	0	0	1	1
hsa-miR-375-3p	ASB13	0	0	1	1
hsa-miR-511-5p	DLD	0	0	1	1
hsa-miR-1266-5p	WBSCR17	0	0	1	1
hsa-miR-616-3p	LPO	0	0	1	1
hsa-miR-153-5p	MED13L	1	0	1	2
hsa-miR-34b-3p	RGS20	0	0	1	1
hsa-miR-142-5p	ZNF681	0	0	1	1
hsa-miR-1262	PHF15	0	0	1	1
hsa-miR-676-3p	MIA3	0	0	1	1
hsa-miR-1266-5p	SLC12A4	0	0	1	1
hsa-miR-30c-2-3p	STRADA	0	0	1	1
hsa-miR-1262	FIBCD1	0	0	1	1
hsa-miR-30c-2-3p	TBC1D8	0	0	1	1
hsa-miR-30c-2-3p	CACNG3	0	0	1	1
hsa-miR-616-3p	CRMP1	0	0	1	1
hsa-miR-30c-2-3p	SRCAP	0	0	1	1
hsa-miR-30c-2-3p	KCTD15	0	0	1	1
hsa-miR-3074-5p	GOLGA6L9	0	0	1	1
hsa-miR-452-5p	PELI1	0	0	1	1
hsa-miR-34c-3p	FUS	0	0	1	1
hsa-miR-3074-5p	CDH17	0	0	1	1
hsa-miR-142-5p	PPM1E	0	0	1	1
hsa-miR-153-5p	NFKBIE	0	0	1	1
hsa-miR-616-3p	LRFN3	0	0	1	1
hsa-miR-224-3p	B3GAT2	0	0	1	1
hsa-miR-616-3p	MIPOL1	0	0	1	1
hsa-miR-30c-2-3p	PSMC3	0	0	1	1
hsa-miR-452-3p	EMC6	0	0	1	1
hsa-miR-153-5p	LIF	0	0	1	1
hsa-miR-153-5p	ADCY7	0	0	1	1
hsa-miR-153-5p	LPHN2	0	0	1	1
hsa-miR-296-5p	ACSM2B	0	0	1	1
hsa-miR-155-5p	SCRT1	0	0	1	1
hsa-miR-155-5p	ARRDC2	0	0	1	1
hsa-miR-30c-2-3p	SFXN5	0	0	1	1
hsa-miR-452-5p	C16orf90	0	0	1	1
hsa-miR-224-3p	BTN2A1	0	0	1	1
hsa-miR-1266-5p	SCML4	0	0	1	1
hsa-miR-511-5p	HIST1H2BH	0	0	1	1
hsa-miR-1262	TMEM242	0	0	1	1
hsa-miR-452-3p	ZNF343	1	0	1	2
hsa-miR-155-5p	FAM155B	0	0	1	1
hsa-miR-30a-5p	DHX33	0	1	0	1
hsa-miR-34c-3p	MCM3AP	0	0	1	1
hsa-miR-155-5p	MEF2C	0	0	1	1
hsa-miR-3074-5p	KIAA1377	0	0	1	1
hsa-miR-375-3p	PPP3R2	0	0	1	1
hsa-miR-708-3p	MT-ATP8	0	0	1	1
hsa-miR-616-3p	SLC30A7	0	0	1	1
hsa-miR-296-5p	CNNM2	0	0	1	1
hsa-miR-155-5p	ZNF217	0	0	1	1
hsa-miR-511-5p	SLC37A1	0	0	1	1
hsa-miR-511-5p	CEP85L	0	0	1	1
hsa-miR-153-5p	NPY2R	0	0	1	1
hsa-miR-676-3p	TLCD1	0	0	1	1
hsa-miR-3074-5p	CDYL2	0	0	1	1
hsa-miR-1262	UBE2D3	0	0	1	1
hsa-miR-887-3p	RPAP2	0	0	1	1
hsa-miR-196b-5p	NRK	0	0	1	1
hsa-miR-142-5p	PIK3R3	0	0	1	1
hsa-miR-452-5p	PSEN1	0	0	1	1
hsa-miR-155-5p	ST6GALNAC4	0	0	1	1
hsa-miR-1266-5p	MET	0	0	1	1
hsa-miR-511-5p	C1orf170	0	0	1	1
hsa-miR-224-3p	RAB3IL1	0	0	1	1
hsa-miR-155-5p	ZNF429	0	0	1	1
hsa-miR-224-3p	2020-03-11	0	0	1	1
hsa-miR-142-5p	ASXL3	0	0	1	1
hsa-miR-142-5p	TMEFF2	1	0	1	2
hsa-miR-296-5p	TXLNA	0	0	1	1
hsa-miR-296-5p	CASP8	0	1	1	2
hsa-miR-375-3p	CADM2	0	0	1	1
hsa-miR-676-3p	TRAPPC5	0	0	1	1
hsa-miR-224-3p	HSBP1	0	0	1	1
hsa-miR-511-5p	ZSCAN31	0	0	1	1
hsa-miR-3677-3p	SHMT1	0	0	1	1
hsa-miR-676-3p	KNSTRN	0	0	1	1
hsa-miR-155-5p	C7orf73	0	0	1	1
hsa-miR-511-5p	WNT5A	0	0	1	1
hsa-miR-153-5p	RYR2	0	0	1	1
hsa-miR-30a-5p	PHF13	1	1	1	3
hsa-miR-153-5p	ACSM4	0	0	1	1
hsa-miR-452-3p	PCK1	0	0	1	1
hsa-miR-3074-5p	IFT81	0	0	1	1
hsa-miR-1266-5p	MICAL3	0	0	1	1
hsa-miR-452-5p	NFATC2	0	0	1	1
hsa-miR-30c-2-3p	EDN2	0	0	1	1
hsa-miR-30a-5p	LHX5	0	0	1	1
hsa-miR-296-5p	WWC2	0	0	1	1
hsa-miR-142-5p	REEP1	0	0	1	1
hsa-miR-616-3p	AGO3	0	0	1	1
hsa-miR-224-3p	WDR77	0	0	1	1
hsa-miR-224-3p	MAPT	0	0	1	1
hsa-miR-3677-3p	C1orf220	0	0	1	1
hsa-miR-296-5p	ASPHD2	0	0	1	1
hsa-miR-153-5p	MIP	0	0	1	1
hsa-miR-887-3p	YIPF4	0	0	1	1
hsa-miR-3074-5p	ITFG1	0	0	1	1
hsa-miR-708-3p	CASD1	0	0	1	1
hsa-miR-224-3p	ACAA2	0	0	1	1
hsa-miR-1266-5p	ZNF292	0	0	1	1
hsa-miR-34c-3p	FRS2	0	0	1	1
hsa-miR-616-3p	UBE2N	0	0	1	1
hsa-miR-452-5p	SFT2D2	0	0	1	1
hsa-miR-676-3p	NKD1	0	0	1	1
hsa-miR-511-5p	STX17	0	0	1	1
hsa-miR-142-5p	ZNF382	0	0	1	1
hsa-miR-1262	GPRIN3	0	0	1	1
hsa-miR-142-5p	ZNF778	0	0	1	1
hsa-miR-224-3p	C17orf102	1	0	0	1
hsa-miR-142-5p	LONRF3	0	0	1	1
hsa-miR-3074-5p	MICU1	0	0	1	1
hsa-miR-30c-2-3p	TTC37	0	0	1	1
hsa-miR-511-5p	CEP44	0	0	1	1
hsa-miR-3074-5p	STK17B	0	0	1	1
hsa-miR-296-5p	CTNS	0	0	1	1
hsa-miR-142-5p	SORBS2	0	0	1	1
hsa-miR-1266-5p	CDCA7L	0	0	1	1
hsa-miR-153-5p	CALR	0	0	1	1
hsa-miR-130a-3p	MLLT6	1	0	1	2
hsa-miR-153-5p	GABRA6	0	0	1	1
hsa-miR-452-5p	SCUBE1	0	0	1	1
hsa-miR-452-5p	PET112	0	0	1	1
hsa-miR-196a-5p	ZNF395	0	0	1	1
hsa-miR-1266-5p	SCIMP	0	0	1	1
hsa-miR-708-3p	DNAL1	0	0	1	1
hsa-miR-224-3p	SPOCK3	1	0	0	1
hsa-miR-34b-3p	CDC7	0	0	1	1
hsa-miR-3074-5p	UHRF2	0	0	1	1
hsa-miR-676-3p	BCAS3	0	0	1	1
hsa-miR-708-3p	RAD54B	0	0	1	1
hsa-miR-375-3p	INHBA	0	0	1	1
hsa-miR-676-3p	AIG1	0	0	1	1
hsa-miR-452-5p	TBX3	0	0	1	1
hsa-miR-34b-3p	RP11-171N4.2	0	0	1	1
hsa-miR-511-5p	ZIC4	0	0	1	1
hsa-miR-153-5p	CCR4	0	0	1	1
hsa-miR-153-5p	ELF5	0	0	1	1
hsa-miR-1262	IL5RA	0	0	1	1
hsa-miR-452-3p	NR1D2	0	0	1	1
hsa-miR-34b-3p	FAM73A	0	0	1	1
hsa-miR-155-5p	HELLS	0	0	1	1
hsa-miR-153-5p	CCNK	0	0	1	1
hsa-miR-375-3p	FAM102B	0	0	1	1
hsa-miR-130a-3p	SPART	0	1	0	1
hsa-miR-34b-3p	C14orf119	0	0	1	1
hsa-miR-511-5p	RNF146	0	0	1	1
hsa-miR-3074-5p	RILPL1	0	0	1	1
hsa-miR-511-5p	KLHL24	1	0	1	2
hsa-miR-452-5p	NFASC	0	0	1	1
hsa-miR-375-3p	NRP2	0	0	1	1
hsa-miR-155-5p	DEK	0	1	1	2
hsa-miR-708-3p	ENO1	0	0	1	1
hsa-miR-1266-5p	MLLT10	0	0	1	1
hsa-miR-3074-5p	IL23R	0	0	1	1
hsa-miR-153-5p	TM6SF1	0	0	1	1
hsa-miR-616-3p	POLR2D	0	0	1	1
hsa-miR-30c-2-3p	LAD1	0	0	1	1
hsa-miR-3074-5p	NUS1	0	0	1	1
hsa-miR-511-5p	NOMO1	0	0	1	1
hsa-miR-155-5p	INTS10	0	1	0	1
hsa-miR-30c-2-3p	C7orf73	0	0	1	1
hsa-miR-511-5p	LRIG2	0	0	1	1
hsa-miR-153-5p	RGPD8	0	0	1	1
hsa-miR-224-3p	ADAMTSL3	0	0	1	1
hsa-miR-676-3p	ZNF486	0	0	1	1
hsa-miR-296-5p	ITPA	0	0	1	1
hsa-miR-130a-3p	GABPB2	1	0	0	1
hsa-miR-1266-5p	TFPI2	0	0	1	1
hsa-miR-1266-5p	XPNPEP3	0	0	1	1
hsa-miR-34c-3p	PPIL2	0	0	1	1
hsa-miR-296-5p	C12orf49	0	0	1	1
hsa-miR-616-3p	ZNF462	0	0	1	1
hsa-miR-708-3p	ZNF3	0	0	1	1
hsa-miR-155-5p	SLCO3A1	0	0	1	1
hsa-miR-30c-2-3p	EDA2R	0	0	1	1
hsa-miR-708-3p	SNX25	0	0	1	1
hsa-miR-142-5p	RRP8	0	0	1	1
hsa-miR-3074-5p	MOB3B	0	0	1	1
hsa-miR-153-5p	CCDC91	0	0	1	1
hsa-miR-452-3p	H2AFJ	0	0	1	1
hsa-miR-224-3p	CRX	0	0	1	1
hsa-miR-3074-5p	SCN5A	0	0	1	1
hsa-miR-296-5p	KIAA1462	0	0	1	1
hsa-miR-452-5p	LRRC14	0	0	1	1
hsa-miR-708-3p	LYZL4	0	0	1	1
hsa-miR-676-3p	DPP10	0	0	1	1
hsa-miR-224-3p	ATPAF1	0	0	1	1
hsa-miR-155-5p	TTL	0	0	1	1
hsa-miR-296-5p	SERPINB6	0	0	1	1
hsa-miR-3074-5p	NHP2L1	0	0	1	1
hsa-miR-153-5p	AMDHD2	0	0	1	1
hsa-miR-153-5p	LINC00998	0	0	1	1
hsa-miR-452-5p	EGLN1	0	1	1	2
hsa-miR-708-3p	ALDH9A1	0	0	1	1
hsa-miR-153-5p	MPPE1	0	0	1	1
hsa-miR-30c-2-3p	PRICKLE2	0	0	1	1
hsa-miR-34c-3p	CAB39	1	0	1	2
hsa-miR-34c-3p	CCDC163P	0	0	1	1
hsa-miR-155-5p	CLASP2	0	0	1	1
hsa-miR-296-5p	ZFP14	0	0	1	1
hsa-miR-153-5p	THG1L	0	0	1	1
hsa-miR-708-3p	KIAA2022	0	0	1	1
hsa-miR-3074-5p	NAA50	0	0	1	1
hsa-miR-30c-2-3p	ZNF236	0	0	1	1
hsa-miR-4746-5p	XRCC3	0	0	1	1
hsa-miR-708-3p	DYNLT1	0	0	1	1
hsa-miR-452-3p	RGS1	0	0	1	1
hsa-miR-153-5p	NAB1	0	0	1	1
hsa-miR-34c-3p	LARP4	0	0	1	1
hsa-miR-34b-3p	ST6GALNAC5	0	0	1	1
[truncated: 119,279 more rows]
